# Supplementary material for: Genomic diversity and macroecology of the crop wild relatives of domesticated pea
Source: Sci Rep. 2017 Dec 12;7:17384. doi: 10.1038/s41598-017-17623-4 (PMC5727218; doi:10.1038/s41598-017-17623-4)
Supplement: Supplementary file 2 — Dataset S1 [file 41598_2017_17623_MOESM2_ESM.xlsx]

## Sheet: P_sativum-elatius
Number	Accession number	Genebank/ source-collector	Taxon	Origin	Province	lat_dd	lon_dd	elevation
1	PIS2845	IPK, Germany	Pisum elatius	Italy	Balze di Cugliace-Palazzo Adriano (Palermo)	37.6831	13.3831	300
2	JI2629	JIC, UK	Pisum elatius	Ukraine	Simeiz	44o24' N	33o59' E	260
3	JI2630	JIC, UK	Pisum elatius	Crimea	Kara-Dag Mt	44o56' N	35o13' E	250
4	JI3557	JIC, UK	Pisum elatius	Portugal	Uva village	41o30' N	06o29' W	500
5	PIS2853	IPK, Germany	Pisum elatius	Hungary	Szársomly Distr. Baranya	45	18	405
6	713	Novosibirsk/VIR- Russia	Pisum elatius	Israel	Bejt Kama	31.4275	34.7703	243
7	IG52414	ICARDA	Pisum elatius	Syria	Idlib	35.6822	36.5328	650
8	W6 26109	USDA, Pullman	Pisum elatius	Georgia	7km north of Partsklisi and 20km from Manglisi	41.6019	44.5222	278
9	W6 26112	USDA, Pullman	Pisum elatius	Georgia	Ateni Sioni church	41.9036	44.0944	225
10	JI 255	JIC, UK	Pisum elatius	Georgia		33.081	35.22	600
11	W6 10925	USDA, Pullman	Pisum elatius	Bulgaria	Albena.	43.3775	28.0928	5
12	PIS2854	IPK, Germany	Pisum elatius	Hungary	Szársomly Distr. Baranya	45	18	405
13	PIS7388	IPK, Germany	Pisum elatius	France	Bois de Paiolive, Ardeche	44.3947	2.06972	209
14	PIS1675	IPK, Germany	Pisum elatius	Italy	Ariccia (Roma), Monte Gentileet Monte Cucco	41.7272	18.2117	720
15	PIS2844	IPK, Germany	Pisum elatius	Spain	Camino de La Plata, 2 km von Puerto de Béjar, Salamanca	40.3621	-5.82523	967
16	VIR4014	Novosibirsk/VIR- Russia	Pisum elatius	Azerbaidjan	Lenkoran	38.7544	48.769	5
17	W6 2107	USDA, Pullman	Pisum elatius	Turkey	Siirt	37.9167	41.1333	630
18	IG52593	ICARDA	Pisum elatius	Algeria	Tlemcen	34.9333	-0.93333	650
19	IG52595	ICARDA	Pisum elatius	Algeria	Setif	36.3	5.66667	975
20	IG52596	ICARDA	Pisum elatius	Algeria	Guelma	36.35	2014-02-07	825
21	PI349272	USDA, Pullman	Pisum elatius	Turkey	Ruins of Efes	37.9436	27.3442	55
22	IG52502	ICARDA	Pisum elatius	Turkey	Urfa	37.75	39.7667	1150
23	IG52518	ICARDA	Pisum elatius	Turkey	Antakya	36.6333	36.4	295
24	IG52442	ICARDA	Pisum elatius	Syria	Aleppo	36.7947	36.7803	790
25	PIS2850	IPK, Germany	Pisum elatius	Italy	Camogli-Mortola (GE)	44.3382	9.16074	113
26	PIS7475	IPK, Germany	Pisum elatius	Macedonia	Pagarusha, Skopje	41.876	21.4904	818
27	JI2055	JIC, UK	Pisum elatius	Italy	Ottati	40.33	15.18
28	JI2546	JIC, UK	Pisum elatius	Georgia	Mestia	43.02	42.43	1500
29	JI2548	JIC, UK	Pisum elatius	Georgia	Latali	43.1	41.29	620
30	JI3558	JIC, UK	Pisum elatius	Spain	Tarragona	41o21'06'' N	01o03'41'' E
31	IG64350	ICARDA	Pisum elatius	Algeria	Blida	36.55	2015-03-01	50
32	IG52503	ICARDA	Pisum elatius	Turkey	Urfa	37.6333	39.0333	650
33	PI179449	USDA, Pullman	Pisum elatius	Turkey	From Kizilveren, Kagizman, Kars.	39.8747	42.952	1796
34	IG52524	ICARDA	Pisum elatius	Turkey	Antalya	36.5167	32.0667	20
35	PI344537	USDA, Pullman	Pisum elatius	Italy	Sicilia, Ficuzza, Palermo	37.88	13.3729	705
36	W6 19256	USDA, Pullman	Pisum elatius	Bulgaria		43.3767	28.085	61
37	PI343972	USDA, Pullman	Pisum elatius	Turkey	Ruins of Efes	37.9436	11.4556	55
38	PI343996	USDA, Pullman	Pisum elatius	Turkey	Silifke, 22km east along road to Mersin.	36.44	34.1048	30
39	W6 26127	USDA, Pullman	Pisum elatius	Georgia	Near village of Atskuri.	41.7486	43.2044	878
40	IG65050	ICARDA	Pisum elatius	Iran	Lorestan	33.6667	48.55	1700
41	IG52565	ICARDA	Pisum elatius	Jordane	Irbid	32.3	35.7833	1050
42	IG52507	ICARDA	Pisum elatius	Turkey	Gaziantep	37.05	37.3167	800
43	IG52517	ICARDA	Pisum elatius	Turkey	Antakya	36.25	36.2	110
44	IG52499	ICARDA	Pisum elatius	Turkey	Gaziantep	36.85	37.3	650
45	IG52520	ICARDA	Pisum elatius	Turkey	Antakya	36.35	35.9167	110
46	IG52443	ICARDA	Pisum elatius	Syria	Sweida	32.8306	36.575	820
47	IG52459	ICARDA	Pisum elatius	Morocco	Centre North	34.65	-4.41667	490
48	IG52508	ICARDA	Pisum elatius	Turkey	K. Maras	37.5	36.3	500
49	IG52532	ICARDA	Pisum elatius	Turkey	Izmir	38.35	41817	580
50	IS24324	Israeli genebank	Pisum elatius	Israel	Upper Galilee	33.0093	35.304	500
51	IS19864	Israeli genebank	Pisum elatius	Israel	Judean Mountains	31.7661	35.163	600
52	IS24337	Israeli genebank	Pisum elatius	Israel	herbaceus vegetation-flat	33.0078	35.468	761
53	IS19809	Israeli genebank	Pisum elatius	Israel	Israel-Mt Carmel	35.1753	33.0015	460
54	IS22287	Israeli genebank	Pisum elatius	Israel	Hula and Dan Valley	31.4802	35.1426	780
55	IS22288	Israeli genebank	Pisum elatius	Israel	Hula and Dan Valley	31.4802	35.1424	780
56	IS18912	Israeli genebank	Pisum elatius	Israel	Hula and Dan Valley	33.0838	35.6189	100
57	IS18914	Israeli genebank	Pisum elatius	Israel	Hula and Dan Valley	33.0894	35.616	100
58	IS18911	Israeli genebank	Pisum elatius	Israel	Lower Galilee	33.2161	35.6397	100
59	IS18910	Israeli genebank	Pisum elatius	Israel	Upper Galilee	33.1123	35.5286	430
60	IS18908	Israeli genebank	Pisum elatius	Israel	Upper Galilee	33.1259	35.5514	410
61	IS18915	Israeli genebank	Pisum elatius	Israel	Lower Galilee	32.8786	35.5085	-20
62	IS18913	Israeli genebank	Pisum elatius	Israel	Judean Mountains	31.7797	35.1983	760
63	IS24337	Israeli genebank	Pisum elatius	Israel	Upper Galilee	33.0015	35.2804	761
64	IS22862	Israeli genebank	Pisum elatius	Israel	Judean Mountains	31.2922	35.095	800
65	JI3553	JIC	Pisum elatius	France	Rougiers	43.383	1967-05-01
66	IG 108291	ICARDA	Pisum elatius	Tunisia	Silyanah	36.00	9.38333	525
67	IPK-4075	IPK	Pisum elatius	Lebanon		33.87512	35.88096	1379
68	IG 52465	ICARDA	Pisum elatius	Syria	Idlib	36.1375	36.56694	660
69	IG 52414	ICARDA	Pisum elatius	Syria	Idlib	35.68222	36.53278	650
70	IG 52505	ICARDA	Pisum elatius	Turkey	Urfa	37.23333	39.26667	700
71	W6 2044	USDA	Pisum elatius	Turkey	Mardin	37.3	40.63333333	770
72	Elmali-PS	PS-UPOL	Pisum elatius	Turkey	Elmali	35.737833	29.968056	1218
73	IG 136599	ICARDA	Pisum elatius	Turkey	Van	38.35	43.03333	1730
74	JI950	JIC, UK	Pisum elatius	Turkey	Denizi	40.40	28.15	60
75	JI1074	JIC, UK	Pisum elatius	Turkey	Ortaklar	37.10	43.58	60
76	JI1089	JIC, UK	Pisum elatius	Turkey	Kirikhan	36.32	36.19	250
77	JI1087	JIC, UK	Pisum elatius	Turkey	Kas	36.12	29.38	60
78	JI1090	JIC, UK	Pisum elatius	Turkey	Mersin	36.48	34.38	630
79	JI2105	JIC, UK	Pisum elatius	Iran		32.659	51.671
80	JI1030	JIC, UK	Pisum elatius	Iran	Khorassan	34.00	56.00
81	JI3271	JIC, UK	Pisum elatius	Italy	Sardinia, Caligari	39.267	9.111
82	JI2724	JIC, UK	Pisum elatius	Spain	Menorca, Mahon	39.53	2015-04-01	35
83	P016	Novosibirsk/VIR- Russia	Pisum elatius	Turkey	Denizli prov., 16 km from Samandag	36.008	35.9998	430
84	PI344005	USDA, Pullman	Pisum elatius	Greece	Karyes, Mt Athos peninsula Elevation	40.15	2014-02-24	400
85	PI344006	USDA, Pullman	Pisum elatius	Greece	Xiropotamos Monastery, Mt Athos peninsula.	41.188	24.1055	200
86	PI344007	USDA, Pullman	Pisum elatius	Greece	Daphne-Simonospetra truck road, 8km from Daphne.	40.2166	24.2401	50
87	PI344008	USDA, Pullman	Pisum elatius	Greece	South of Daphne 1km, Mt Athos peninsula	35.2071	25.0501
88	PI344009	USDA, Pullman	Pisum elatius	Greece	Pantelemonos Monastery, Mt. Athos peninsula.	40.2348	24.2057	63
89	PI344010	USDA, Pullman	Pisum elatius	Greece	Below Karyes, Mt Athos peninsula	40.2614	25.4042	270
90	PI344011	USDA, Pullman	Pisum elatius	Greece	Above Xyropotamon Monastery, Mt Athos peninsula	40.2289	24.2251	200
91	PI344012	USDA, Pullman	Pisum elatius	Greece	Above Ivyron Monastery, Mt Athos peninsula	40.2458	24.2759	135
92	PI344013	USDA, Pullman	Pisum elatius	Greece	Above Karyes, Mt Athos peninsula.	40.2575	24.2412	450
93	JI241	JIC, UK	Pisum elatius	Israel	Jerusalem	35.1	31.46	550
94	714 (=JI3275)	Novosibirsk/VIR- Russia	Pisum elatius	Israel	between Bet Shemesh and Bet Gurvin	31.6857	34.9335
95	PIS7462	IPK, Germany	Pisum elatius	Georgia	Macchvarisi bei Latali, SW Mestia, Rayon Mestia	43.003	42.6212
96	711 (=JI3272)	Novosibirsk/VIR- Russia	Pisum elatius	Israel	Jerusalem	31.7291	35.1765	693
97	712 (=JI3273)=L100	Novosibirsk/VIR- Russia	Pisum elatius	Israel	Be´er Sheva 10km S	31.1858	26.58	314
98	JI1794	JIC, UK	Pisum elatius	Israel	Golan Height	32.41	35.35	300
99	721 (=JI3262)	Novosibirsk/VIR- Russia	Pisum elatius	Israel	Mt. Carmel, 5 km NE of Zikhron Ya’akov	32.6267	35.0085	143
100	722 (=JI3263)	Novosibirsk/VIR- Russia	Pisum elatius	Israel	W Galilee, Adamit	33.0767	35.2117	348
101	IG 119794	ICARDA	Pisum elatius	Spain	Andalucia	37.9473	-5.76283	550
102	PI639984	USDA, Pullman	Pisum elatius	Turkey	Van,Akdamar Island in Lake Van	38.35	43.0333	1730
103	IG 49238	ICARDA	Pisum elatius	Lebanon	Zahle	33.8667	36.0167	1000
104	IG 52564	ICARDA	Pisum elatius	Jordan	Irbid	32.45	35.9833	650
105	PI639964	USDA, Pullman	Pisum elatius	Bulgaria	Albena to the beach on the Black Sea	43.3767	28.085	20
106	IG 140973	ICARDA	Pisum elatius	Armenia	Vayots Dzor. Vayk region.	45.5053	39.6814	1300
107	IG 111992	ICARDA	Pisum elatius	Marocco	Centre. 43.3 km after Afourer towards Azilal	32.0367	56.1092	1470
108	IG 141436	ICARDA	Pisum elatius	Armenia	Tavush.	45.1625	40.9422	630
109	IG 140971	ICARDA	Pisum elatius	Armenia	Syunik. Sisian region. 3 km after entering Tasik	45.9461	39.4378	1700
110	IG 140897	ICARDA	Pisum elatius	Armenia	Nagorno-Karabakh. Kashatagh region. 2; 5 km after Aghanus	46.575	39.6433	1043
111	IG 140562	ICARDA	Pisum elatius	Armenia	Samaxi. Shemakha	48.639	40.6833	570
112	IG 140895	ICARDA	Pisum elatius	Armenia	Nagorno-Karabakh	39.5242	46.5892	750
113	IG 140885	ICARDA	Pisum elatius	Armenia	Sinyuk	39.0289	46.2064	1440
114	IG 111183	ICARDA	Pisum elatius	Tunisia	Nabul. 12.2 km S Sidi Daoud	36.9389	10.8828	80
115	52446	ICARDA	Pisum elatius	Turkey	Tokat	40.5167	36.95	900
116	52451	ICARDA	Pisum elatius	Turkey	Sivas	39.9333	36.5333	900
117	52452	ICARDA	Pisum elatius	Turkey	Tokat	40.2	36.1333	800
118	52487	ICARDA	Pisum elatius	Turkey	Antalya	36.2833	2014-05-30	90
119	52489	ICARDA	Pisum elatius	Turkey	Aydin	37.8333	27.3833	200
120	52491	ICARDA	Pisum elatius	Turkey	Aydin	37.75	27.35	200
121	52492	ICARDA	Pisum elatius	Turkey	Adana	37.9333	35.9	850
122	52493	ICARDA	Pisum elatius	Turkey	Gaziantep	37	37.3167	700
123	52495	ICARDA	Pisum elatius	Turkey	Gaziantep	36.8667	37.6	645
124	52497	ICARDA	Pisum elatius	Turkey	Gaziantep	37.2167	37.4833	800
125	52500	ICARDA	Pisum elatius	Turkey	Urfa	37.3	38.7667	600
126	52501	ICARDA	Pisum elatius	Turkey	Urfa	37.2833	38.7667	600
127	52506	ICARDA	Pisum elatius	Turkey	Urfa	37.3333	39.3667	800
128	52509	ICARDA	Pisum elatius	Turkey	Adiyaman	37.75	37.8667	760
129	52510	ICARDA	Pisum elatius	Turkey	Adiyaman	37.7333	37.5833	930
130	52511	ICARDA	Pisum elatius	Turkey	Adiyaman	37.6667	37.8	900
131	52512	ICARDA	Pisum elatius	Turkey	Adiyaman	37.75	38.4	700
132	52519	ICARDA	Pisum elatius	Turkey	Antakya	36.3667	36.2667	150
133	52521	ICARDA	Pisum elatius	Turkey	Adana	36.8	35.3333	30
134	52522	ICARDA	Pisum elatius	Turkey	Adana	37.3333	36.1667	340
135	52527	ICARDA	Pisum elatius	Turkey	Antalya	36.9333	31.1833	90
136	52528	ICARDA	Pisum elatius	Turkey	Izmir	38.3167	27.65	430
137	52529	ICARDA	Pisum elatius	Turkey	Izmir	38.2333	27.6333	540
138	52530	ICARDA	Pisum elatius	Turkey	Aydin	37.8333	27.3833	200
139	52531	ICARDA	Pisum elatius	Turkey	Izmir	39.1167	27.2167	310
140	116470	ICARDA	Pisum elatius	Turkey	Balikesir	39.3253	26.9789	350
141	116232	ICARDA	Pisum elatius	Turkey	Canakkale	39.9939	26.9931	75
142	116321	ICARDA	Pisum elatius	Turkey	Tekirdag	40.8486	27.4283	300
143	116438	ICARDA	Pisum elatius	Turkey	Canakkale	39.5331	26.5272	20
144	116462	ICARDA	Pisum elatius	Turkey	Balikesir	39.4994	28.025	250
145	136570	ICARDA	Pisum elatius	Turkey	Icel	36.1333	33.2167	30
146	136580	ICARDA	Pisum elatius	Turkey	Izmir	38.4167	27.4333	200
147	136598	ICARDA	Pisum elatius	Turkey	Hakkari	37.2667	44.65	1440
148	UPOL_ARM1	Smykal	Pisum elatius	Armenia	chakaten	39.1348	46.4648	1037.65
149	UPOL_ARM2	Smykal	Pisum elatius	Armenia	noravank	39.7098	45.2068	1171.46
150	UPOL_ARM3	Smykal	Pisum elatius	Armenia	Garni	40.055	44.2925	1238
151	UPOL_A1	Smykal	Pisum elatius	Turkey	Antalya	36.8803	30.4063	990
152	UPOL_A2	Smykal	Pisum elatius	Turkey	Antalya	36.8912	30.3723	1180
153	UPOL_A3	Smykal	Pisum elatius	Turkey	Antalay	36.8857	30.3691	1278
154	UPOL_T1	Smykal	Pisum elatius	Turkey	Thermessos	36.9844	30.4632	986
155	UPOL_T2	Smykal	Pisum elatius	Turkey	Thermessos	36.9831	30.4621	1012
156	UPOL_KM	Smykal	Pisum elatius	Turkey	Kahraman Maras	37.6165	37.0797	1200
157	UPOL_XS	Smykal	Pisum elatius	Turkey	XaniaSor	37.5729	39.8187	1430
158	UPOL_SA	Smykal	Pisum elatius	Turkey	Savur	37.5348	40.8956	930
159	UPOL_PINA	Smykal	Pisum elatius	Turkey	Pinadere	37.4799	40.8154	980
160	UPOL_HI	Smykal	Pisum elatius	Turkey	Hisar	37.6336	40.8891	730
161	UPOL_BAG	Smykal	Pisum elatius	Turkey	Bagyaki	37.5264	40.713	845
162	UPOL_KEB	Smykal	Pisum elatius	Turkey	Kebapcik	37.5359	40.5286	900
163	UPOL_SUL	Smykal	Pisum elatius	Turkey	Sultankoy	37.4345	40.6371	992
164	UPOL_DE	Smykal	Pisum elatius	Turkey	Derik	23.5827	40.2919	900
165	UPOL_YES	Smykal	Pisum elatius	Turkey	Yesilkoy	37.5983	40.485	900
166	UPOL_GUR	Smykal	Pisum elatius	Turkey	Gurbuz	37.6407	41.4283	825
167	UPOL_GAZ	Smykal	Pisum elatius	Turkey	Gaziantep	37.0301	37.2302	720
168	JB_2013-1	Berger	Pisum elatius	Turkey	Baglica	37.5192	40.6922	868.204
169	JB_2013-2	Berger	Pisum elatius	Turkey	Baltasi	38.5647	39.7926	1255.5
170	JB_2013-3	Berger	Pisum elatius	Turkey	Dargecit	37.5332	41.7258	870.782
171	JB_2013-4	Berger	Pisum elatius	Turkey	Degirmendere	38.336	39.7074	948.518
172	JB_2013-5	Berger	Pisum elatius	Turkey	Degirmendere	38.3363	39.7068	930.682
173	JB_2013-6	Berger	Pisum elatius	Turkey	Dereici	37.5446	41.0169	996.224
174	JB_2013-7	Berger	Pisum elatius	Turkey	Durusu	37.5364	40.8326	864.399
175	JB_2013-8	Berger	Pisum elatius	Turkey	Egil	38.2745	40.0636	987.942
176	JB_2013-9	Berger	Pisum elatius	Turkey	Ergani	38.2914	39.7443	1044.38
177	JB_2013-10	Berger	Pisum elatius	Turkey	Golgelikonak	37.7647	42.1097	964.999
178	JB_2013-11	Berger	Pisum elatius	Turkey	Icoren	37.5548	41.0672	1129.72
179	JB_2013-12	Berger	Pisum elatius	Turkey	Icoren	37.5548	41.0672	1129.72
180	JB_2013-13	Berger	Pisum elatius	Turkey	Kalicik	38.1071	39.4697	941.612
181	JB_2013-14	Berger	Pisum elatius	Turkey	Kalkan	38.1599	40.0872	861.842
182	JB_2013-15	Berger	Pisum elatius	Turkey	Kesentas	38.2036	39.6083	900.295
183	JB_2013-16	Berger	Pisum elatius	Turkey	Kesiksu	37.6392	41.43	843.181
184	JB_2013-17	Berger	Pisum elatius	Turkey	Kesiksu	37.6392	41.43	843.181
185	JB_2013-18	Berger	Pisum elatius	Turkey	Kislak	37.4964	40.6539	970.722
186	JB_2013-19	Berger	Pisum elatius	Turkey	Oyali	37.7337	37.8037	931.105
187	JB_2013-20	Berger	Pisum elatius	Turkey	Salihli	38.2233	39.6548	926.301
188	JB_2013-21	Berger	Pisum elatius	Turkey	Salihli	38.2234	39.6549	949.216
189	JB_2013-22	Berger	Pisum elatius	Turkey	Sarikaya	37.5035	41.1629	1018.06
190	JB_2013-23	Berger	Pisum elatius	Turkey	Sirnak	37.5556	42.4259	1595.42
191	JB_2013-24	Berger	Pisum elatius	Turkey	Tavsanli	37.5019	41.5799	936.071
192	JB_2014-1	Berger	Pisum elatius	Turkey		37.0337	37.2299	1006.06
193	JB_2014-2	Berger	Pisum elatius	Turkey		37.3451	43.2426	1175.24
194	JB_2014-3	Berger	Pisum elatius	Turkey		37.4343	40.6371	992.7
195	JB_2014-4	Berger	Pisum elatius	Turkey		37.4559	42.6408	1098.55
196	JB_2014-5	Berger	Pisum elatius	Turkey		37.5213	43.4897	1287.4
197	JB_2014-6	Berger	Pisum elatius	Turkey		37.5357	43.5031	1468.1
198	JB_2014-7	Berger	Pisum elatius	Turkey		37.5647	43.5292	1786.23
199	JB_2014-8	Berger	Pisum elatius	Turkey		37.5648	43.5292	1788.45
200	JB_2014-9	Berger	Pisum elatius	Turkey		37.6164	37.0805	1236.1
201	JB_2014-10	Berger	Pisum elatius	Turkey		37.617	37.0806	1245.51
202	JB_2014-11	Berger	Pisum elatius	Turkey		37.6895	42.3045	1427.59
203	JB_2014-12	Berger	Pisum elatius	Turkey		37.7143	42.2595	1151.89
204	JB_2014-13	Berger	Pisum elatius	Turkey		37.7144	42.2588	1141.73
205	JB_2014-14	Berger	Pisum elatius	Turkey		37.7145	42.2585	1142.56
206	JB_2014-15	Berger	Pisum elatius	Turkey		37.804	38.223	961.976
207	JB_2014-16	Berger	Pisum elatius	Turkey		37.9244	38.713	1477.92
208	JB_2014-17	Berger	Pisum elatius	Turkey		37.948	38.7595	1408.04
209	JB_2014-18	Berger	Pisum elatius	Turkey		37.9564	39.0176	1031.27
210	JB_2014-19	Berger	Pisum elatius	Turkey		37.9565	39.019	968.462
211	JB_2014-20	Berger	Pisum elatius	Turkey		37.9567	39.0197	947.957
212	JB_2014-21	Berger	Pisum elatius	Turkey		38.2539	41.959	1024.08
213	JB_2014-22	Berger	Pisum elatius	Turkey		39.7832	40.332	1617.35
214	JB_2014-23	Berger	Pisum elatius	Turkey		39.7974	40.5184	1618.45
215	JB_2014-24	Berger	Pisum elatius	Turkey		39.8011	40.5107	1623.42
216	JB_2014-25	Berger	Pisum elatius	Turkey		40.3602	40.2243	1501.94
217	RU 1	Maxted	Pisum elatius	Syria	Damascus	33.31	36.16	880
218	RU 2	Maxted	Pisum elatius	Syria	Damascus	33.44	36.05	1110
219	RU 3	Maxted	Pisum elatius	Syria	Suweida	32.52	36.46	1070
220	RU 4	Maxted	Pisum elatius	Syria	Halab	36.36	36.43	940
221	RU 5	Maxted	Pisum elatius	Syria	Halab	36.34	36.43	550
222	RU 6	Maxted	Pisum elatius	Syria	Idlib	35.38	36.29	650
223	RU 7	Maxted	Pisum elatius	Syria	Idlib	35.42	36.28	720
224	RU 8	Maxted	Pisum elatius	Syria	Idlib	36.08	36.34	660
225	RU 9	Maxted	Pisum elatius	Syria	Idlib	36.15	34.36	380
226	RU 10	Maxted	Pisum elatius	Syria	Idlib	36.15	35.36	380
227	RU 11	Maxted	Pisum elatius	Syria	Halab	36.16	37.19	380
228	RU 12	Maxted	Pisum elatius	Syria	Halab	36.16	36.49	410
229	RU 13	Maxted	Pisum elatius	Syria	Halab	36.05	37.22	300
230	RU 14	Maxted	Pisum elatius	Syria	Allathqiyah	35.51.	35.54	490
231	RU 15	Maxted	Pisum elatius	Syria	Allathqiyah	35.54	35.56	20
232	RU 16	Maxted	Pisum elatius	Syria	Allathqiyah	35.01	36.05	480
233	RU 17	Maxted	Pisum elatius	Turkey	Adana	35.25	36.5	30
234	RU 19	Maxted	Pisum elatius	Turkey	Tunceli	39.00	39.31	900
235	RU 20	Maxted	Pisum elatius	Turkey	Ankara	40.29	32.39	1000
236	RU 21	Maxted	Pisum elatius	Turkey	Izmir	38.21	27.36	580
237	RU 22	Maxted	Pisum elatius	Turkey	Izmir	38.21	27.32	520
238	RU 23	Maxted	Pisum elatius	Turkey	Izmir	39.07	27.13	310
239	RU 24	Maxted	Pisum elatius	Turkey	Aydin	37.5	27.23	200
240	RU 25	Maxted	Pisum elatius	Turkey	Izmir	38.14	27.38	540
241	RU 26	Maxted	Pisum elatius	Turkey	Mugla	36.45	29.00	40
242	RU 27	Maxted	Pisum elatius	Turkey	Adana	37.21	36.12	340
243	RU 28	Maxted	Pisum elatius	Turkey	Hatay	36.21	36.51	110
244	RU 29	Maxted	Pisum elatius	Turkey	Hatay	36.38	36.24	295
245	RU 30	Maxted	Pisum elatius	Turkey	Hatay	36.06	35.57	75
246	RU 31	Maxted	Pisum elatius	Turkey	Aydin	37.45	27.21	200
247	RU 32	Maxted	Pisum elatius	Turkey	Adana	37.56	35.54	850
248	RU 33	Maxted	Pisum elatius	Turkey	Aydin	37.5	27.23	200
249	RU 34	Maxted	Pisum elatius	Turkey	Denizli	37.43	2014-09-29	1200
250	RU 35	Maxted	Pisum elatius	Turkey	Antalya	36.3	32.04	20
251	RU 37	Maxted	Pisum elatius	Turkey		38.31	39.32	1300
252	RU 38	Maxted	Pisum elatius	Turkey	Hatay	36.15	37.4	110
253	RU 39	Maxted	Pisum elatius	Turkey	Hatay	36.22	36.16	150
254	RU 40	Maxted	Pisum elatius	Turkey	Izmir	38.35	2014-06-27	50
255	RU 41	Maxted	Pisum elatius	Turkey	Urfa	37.07	38.49	550
256	RU 42	Maxted	Pisum elatius	Turkey	Gaziantep	36.51	37.18	650
257	RU 43	Maxted	Pisum elatius	Turkey	Gaziantep	37.13	37.29	800
258	RU 44	Maxted	Pisum elatius	Turkey	Gaziantep	37.1	37.14	1000
259	RU 45	Maxted	Pisum elatius	Turkey	Gaziantep	36.52	37.36	645
260	RU 46	Maxted	Pisum elatius	Turkey	Gaziantep	37.00	37.19	700
261	RU 47	Maxted	Pisum elatius	Turkey	Izmir	39.15	27.00	550
262	RU 48	Maxted	Pisum elatius	Turkey	K. Maras	37.3	36.18	500
263	RU 49	Maxted	Pisum elatius	Turkey	Maras	37.3	37.19	800
264	RU 50	Maxted	Pisum elatius	Turkey	Urfa	37.03	38.24	450
265	RU 51	Maxted	Pisum elatius	Turkey	Ankara	40.24	32.41	1000
266	RU 52	Maxted	Pisum elatius	Turkey	Elazig	38.31	39.25	1300
267	RU 54	Maxted	Pisum elatius	Turkey	Urfa	37.2	39.22	800
268	RU 55	Maxted	Pisum elatius	Turkey	Urfa	37.14	39.16	700
269	RU 56	Maxted	Pisum elatius	Turkey	Urfa	37.38	39.02	650
270	RU 57	Maxted	Pisum elatius	Turkey	Urfa	37.43	39.3	800
271	RU 58	Maxted	Pisum elatius	Turkey	Urfa	37.45	39.46	1150
272	RU 59	Maxted	Pisum elatius	Turkey	Urfa	37.17	38.46	600
273	RU 60	Maxted	Pisum elatius	Turkey	Urfa	37.18	38.46	600
274	RU 61	Maxted	Pisum elatius	Turkey	Elazig	38.31	39.31	1300
275	RU 62	Maxted	Pisum elatius	Turkey	Elazig	39.02	39.59	1000
276	RU 63	Maxted	Pisum elatius	Turkey	Antalya	36.16	29.56	480
277	RU 64	Maxted	Pisum elatius	Turkey	Antalya	36.21	30.25	550
278	RU 65	Maxted	Pisum elatius	Turkey	Antalya	36.3	32.04	20
279	RU 66	Maxted	Pisum elatius	Soviet Union	Armenia	40.35	44.4	1670
280	RU 67	Maxted	Pisum elatius	Soviet Union	Armenia	39.4	45.5	2030
281	RU 68	Maxted	Pisum elatius	Soviet Union	Georgia	41.48	43.21	870
282	RU 71	Maxted	Pisum elatius	Israel		31.00	34.54	330
283	RU 72	Maxted	Pisum elatius	Israel	Golan	32.55	35.4	45
284	RU 73	Maxted	Pisum elatius	Israel	Judean	31.43	34.54	220
285	RU 74	Maxted	Pisum elatius	Jordan	Jarash	32.31	53.5975	770
286	RU 75	Maxted	Pisum elatius	Syria	Suweida	32.49	36.36	1005
287	RU 76	Maxted	Pisum elatius	Syria	Suweida	32.44	63.33	1100
288	RU 77	Maxted	Pisum elatius	Syria	Suweida	32.32	36.34
289	RU 78	Maxted	Pisum elatius	Syria	Halab	36.42	36.36	550
290	RU 79	Maxted	Pisum elatius	Syria	Halab	36.4	36.56	720
291	RU 80	Maxted	Pisum elatius	Syria	Idlib	35.57	36.28	240
292	RU 81	Maxted	Pisum elatius	Syria	Idlib	35.54	36.27	400
293	RU 82	Maxted	Pisum elatius	Syria	Idlib	35.59	36.27	410
294	RU 83	Maxted	Pisum elatius	Syria	Idlib	36.36	36.4	940
295	RU 84	Maxted	Pisum elatius	Syria	Idlib	35.42	36.28	720
296	RU 85	Maxted	Pisum elatius	Syria	Idlib	36.08	36.34	660
297	RU 86	Maxted	Pisum elatius	Syria	Idlib	36.15	36.36	380
298	RU 87	Maxted	Pisum elatius	Syria	Idlib	37.15	37.36	380
299	RU 88	Maxted	Pisum elatius	Syria	Halab	36.16	36.49	410
300	RU 89	Maxted	Pisum elatius	Syria	Allathqiyah	35.37	36.03	440
301	RU 90	Maxted	Pisum elatius	Syria	Allathqiyah	35.2	35.58	50
302	RU 91	Maxted	Pisum elatius	Syria	Allathqiyah	35.01	36.05	480
303	RU 92	Maxted	Pisum elatius	Syria	Tartous	34.46	36.11	280
304	RU 93	Maxted	Pisum elatius	Syria	Tartous	34.47	36.07	186
305	RU 94	Maxted	Pisum elatius	Syria	Homs	34.48	36.13	370
306	RU 95	Maxted	Pisum elatius	Syria	Homs	34.4	36.14	270
307	RU 96	Maxted	Pisum elatius	Syria	Homs	34.38	36.16	290
308	RU 97	Maxted	Pisum elatius	Syria	Homs	34.35	36.49	590
309	RU 98	Maxted	Pisum elatius	Syria	Tartous	34.4	36.06	60
310	RU 99	Maxted	Pisum elatius	Turkey	Hatay	36.38	36.24	295
311	RU 100	Maxted	Pisum elatius	Turkey	Hatay	36.06	36.08	520
312	RU 101	Maxted	Pisum elatius	Syria	Suweida	32.44	36.46	1150
313	RU 102	Maxted	Pisum elatius	Syria	Suweida	32.4	36.38	1290
314	RU 103	Maxted	Pisum elatius	Syria	Suweida	32.42	36.38	1150
315	RU 104	Maxted	Pisum elatius	Syria	Homs	34.54	36.19	950
316	RU 105	Maxted	Pisum elatius	Syria	Hama	34.53	36.17	780
317	RU 106	Maxted	Pisum elatius	Syria	Halab	36.42	36.36	550
318	RU 107	Maxted	Pisum elatius	Syria	Halab	36.44	36.46	720
319	RU 108	Maxted	Pisum elatius	Syria	Idlib	36.57	36.21	260
320	RU 109	Maxted	Pisum elatius	Syria	Halab	36.38	36.41	730
321	RU 110	Maxted	Pisum elatius	Syria	Allathqiyah	35.54	35.54	770
322	RU 111	Maxted	Pisum elatius	Soviet Union	Dagestan	41.15	47.45	2860
323	RU 112	Maxted	Pisum elatius	Syria	Damascus	33.49	36.09	1300
324	RU 113	Maxted	Pisum elatius	Syria	Damascus	33.38	36.05	1150
325	RU 114	Maxted	Pisum elatius	Syria	Suweida	32.51	36.38	1050
326	RU 115	Maxted	Pisum elatius	Syria	Suweida	32.48	36.48	1105
327	RU 116	Maxted	Pisum elatius	USSR	Armenia	40.11	44.55	2300
328	SYR002	Maxted	Pisum elatius	Syria	As Sweida	32.75	36.373	920
329	SYR090	Maxted	Pisum elatius	Syria	As Sweida	32.75	36.373	920
330	SYR091	Maxted	Pisum elatius	Syria	As Sweida	32.75	36.373	920
331	SYR005	Maxted	Pisum elatius	Syria	As Sweida	32.749	36.587	1385
332	SYR096	Maxted	Pisum elatius	Syria	As Sweida	32.749	36.639	1400
333	SYR097	Maxted	Pisum elatius	Syria	As Sweida	32.75	36.64	1400
334	SYR008	Maxted	Pisum elatius	Syria	As Sweida	32.751	36.641	1400
335	SYR009	Maxted	Pisum elatius	Syria	As Sweida	32.602	36.713	1400
336	SYR014	Maxted	Pisum elatius	Syria	Qunaitra	32.791	35.921	1141
337	W6 12613	USDA	Pisum elatius	Turkey	Hakkar	37.2666	44.6555	1440
338	W6 2017	USDA	Pisum elatius	Turkey	5.8km E of Dereici on road from Savur to Midyat.	37.5555	41.0166	1050
339	W6 2027	USDA	Pisum elatius	Turkey	21km NW of Senkoy on road to Savur, approx. 6km W of Icoren	37.5655	41.0555	1060
340	W6 2044	USDA	Pisum elatius	Turkey	8km NE of Kiziltepe then 7.7km NW on road through Kocalar. Ortakoy Village.	37.3333	40.6333	770
341	W6 2060	USDA	Pisum elatius	Turkey	10.7km S of Midyat on the Midyat-Cizre road	37.3666	41.4166	1050
342	W6 2098	USDA	Pisum elatius	Turkey	5km W of Eruh on Siirt-Eruh road	37.7666	42.1167	1100
343	W6 2101	USDA	Pisum elatius	Turkey	6.1km W of Eruh on the Eruh-Siirt road	37.7666	42.1166	1040
344	W6 2107	USDA	Pisum elatius	Turkey	6.3km N of Batman on the Batman-Silvan road	37.9166	41.1333	630
345	W6 2120	USDA	Pisum elatius	Turkey	11.1km N of Ergani on the Diyarbakir-Elazig road.	38.3333	39.7333	920
346	PI 344538	USDA	Pisum elatius	Italy	Misilmeri, Palermo	38.0499	13.445
347	PI 344539	USDA	Pisum elatius	Italy	Piana degli Albanesi, Palermo	37.9981	13.2855
348	PI 560058	USDA	Pisum elatius	Israel	Mt. Carmel near Bat Shelomo, 5km NE of Zikhron Ya'aqov.	32.572	34.9611
349	PI 560059	USDA	Pisum elatius	Israel	Admit, Western Galilee	33.0822	35.2166
350	PI 560060	USDA	Pisum elatius	Italy	In hedges, Env. of Caligari, Sardinia	39.2433	9.1201
351	PI 560969	USDA	Pisum elatius	Turkey	Sivas to Tokat, about 5km from Tokat, 1km to Geyraz village	40.2591	36.5533	750
352	W6 15004	USDA	Pisum elatius	Ukraine	Crimea area	44.44943	34.03000	1200
353	W6 1972	USDA	Pisum elatius	Turkey	3km S of Firat Univ. Res. Sta. On road Elazig to Diyarbakir	39.3667	38.5111	1270
354	W6 20047	USDA	Pisum elatius	Bulgaria	At the Kaliakra Monument along the Black Sea.	43.3619	28.4628	46
355	4086	Cyprus Herbarium	Pisum elatius	Cyprus	Varnavas monastery	35.17470	33.88045
356	4087	Cyprus Herbarium	Pisum elatius	Cyprus	Kythrea	35.23833	33.47551
357	4088	Cyprus Herbarium	Pisum elatius	Cyprus	Prastio Mesaorias	35.16494	33.75967
358	4089	Cyprus Herbarium	Pisum elatius	Cyprus	Leonarisso	35.46228	34.12619
359	4090	Cyprus Herbarium	Pisum elatius	Cyprus	Achera, 300 m	35.06977	33.13910	300
360	4085	Cyprus Herbarium	Pisum elatius	Cyprus	Phini, 3600 ft	34.89179	32.83806	1097
361	4079	Cyprus Herbarium	Pisum elatius	Cyprus	Ayios Demethianos Kythrea, 600 ft	34.23833	33.47551	200
362	4080	Cyprus Herbarium	Pisum elatius	Cyprus	Vasilia Lapythos	35.34554	33.11081	183
363	4081	Cyprus Herbarium	Pisum elatius	Cyprus	Mosfiloti, 245 m	34.94984	33.42311	245
364	4082	Cyprus Herbarium	Pisum elatius	Cyprus	Tseri, Nocosia	34.07245	33.31574
365	4084	Cyprus Herbarium	Pisum elatius	Cyprus	Paralimni Ayia Napa . 200 ft	34.97695	34.03362	65
366	H0006052	Padova Herbarium	Pisum elatius	Italy	Colli Euganei, Monte Ceva	45.31706	11.66783
367	H0002981	Padova Herbarium	Pisum elatius	Italy	Torreglia, Monte Sergiari, Padova	45.24408	11.75345
368	H0000784	Padova Herbarium	Pisum elatius	Italy	Monte Ceva	45.24085	11.75327
369	H0000783	Padova Herbarium	Pisum elatius	Italy	Monte Venda,	45.24101	11.75428
370	H0014385	Padova Herbarium	Pisum elatius	Italy	Chioggia	45.22068	12.27976
371	H0014386	Padova Herbarium	Pisum elatius	France	Pamiers, moissons du Terrefort	43.11051	1.60018	340
372	H0014387	Padova Herbarium	Pisum elatius	France	Cintegabelle (Hte-Garonne), moissons	43.32132	1.52226	236
373	W44	Wienna Botanical Institute herbarium	Pisum elatius	Spain	Cabra, Spain	37.48424	-4.40111	840
374	W45	Wienna Botanical Institute herbarium	Pisum elatius	Croatia	Istria,Pula	44.89913	13.86543	67
375	E00162309	RBGE, UK	Pisum elatius	Iran	Iran-Kordestan	36.03312	45.97416	1743
376	E00162310	RBGE, UK	Pisum elatius	Iran	Iran-Lorestan	33.69112	48.39874	1750
377	E00162316	RBGE, UK	Pisum elatius	Iran	Iran-Lorestan	33.60175	48.37473	1450
378	E00162330	RBGE, UK	Pisum elatius	Cyprus	Cyprus-kantara	35.38809	33.90083	518
379	E00162315	RBGE, UK	Pisum elatius	Cyprus	Cyprus-Famagusta	35.0375	33.9833	30
380	E00400274	RBGE, UK	Pisum elatius	Iraq	Iraq-Kurdistan	37.15163	44.09661	1023
381	E00162313	RBGE, UK	Pisum elatius	Jordan	Jordan-Zarga	32.11480	36.00222	775
382	E00162314	RBGE, UK	Pisum elatius	Iran	Iran-Azna	33.38821	49.36934	1850
383	E00400280	RBGE, UK	Pisum elatius	Iran	Iran-Mahabad	36.79312	45.64971	1655
384	Croatia	Milovic/Pandza	Pisum elatius	Croatia	Dalmacia, Sibenik	43.6965331163529	15.7045934339668	41
385	Croatia	Milovic/Pandza	Pisum elatius	Croatia	Dalmacia, Vela Cluda	42.748619183953	17.5337135198664	294
386	Croatia	Milovic/Pandza	Pisum elatius	Croatia	Hvar	43.1251109534399	16.7907845612332	0
387	Croatia	Milovic/Pandza	Pisum elatius	Croatia	Cres	44.6946664248559	14.3996443918615	5
388	Croatia	Milovic/Pandza	Pisum elatius	Croatia	Cres	44.9604671805153	14.4120629210883	8
389	Croatia	Milovic/Pandza	Pisum elatius	Croatia	Srednja Dalmacija, otok Vis, prema Krušovici	43.0222053131955	16.1367310307847	194
390	Croatia	Milovic/Pandza	Pisum elatius	Croatia	rijeka Zrmanja; Nalazište: Ervenik, Žeželjska vlaka uz Zrmanju;	44.0812177052969	15.9882459878229	241
391	Croatia	Milovic/Pandza	Pisum elatius	Croatia	Zrmanja, Prevjes, sjeverna padina brda Glavica	44.1099000462183	16.0763448009351	340
392	SRB1	Smykal	Pisum elatius	Serbia	Sv. Prohor, Pcinja	42.32817	21.89769	456
393	HU1	Smykal	Pisum elatius	Hungary	Villány Mts,	45.85507	18.41897	274
394	HU2	Smykal	Pisum elatius	Hungary	St Georgy Mt, Balaton	46.84112	17.45250	320
395	VIR10	VIR	Pisum elatius	Armenia	Tiflis	40.81759	44.52826	1400
396	VIR12	VIR	Pisum elatius	Dagestan	Derbent	42.05253	48.26718	237
397	VIR15	VIR	Pisum elatius	Krym, Sudaka	Sudaka	44.85270	34.94985	200
398	VIR19	VIR	Pisum elatius	Azerbaijan	Baku, Ivanovka	40.36044	49.77669	30
399	VIR21	VIR	Pisum elatius	Azerbaijan	Talis	40.87423	46.27207	165
400	VIR22	VIR	Pisum elatius	Armenia	kartchevan	38.89489	46.17381	1300
401	VIR24	VIR	Pisum elatius	Russia	Groznyj	43.24758	45.71365	354
402	VIR26	VIR	Pisum elatius	Serbia	Nis	43.28880	21.95586	320
403	VIR28	VIR	Pisum elatius	Iran	Kernashah	34.28373	47.14731	1305
404	VIR30	VIR	Pisum elatius	Sardinia	Tempio	40.91318	9.11969	470
405	RUS14-23-7	Josie Piggin, VIR-ICARDA	Pisum elatius	Russia	Stavropol Territory, Predgorny District - N. slope of Camel Mountain	44.12	42.55	495
406	UPOL_Fr-1	Radim Vasut, UPOL	Pisum elatius	France	Region Provence-Alpes-Côte d'Azur, Department Alpes-Maritimes,Canton Sospel, xerothermic slopes near the chapel "Chapelle de Notre-Dame,de la Menours" in the southern outskirts of the village Moulinet	43.92215	7.41161	750
407	UPOLFr-2	Petr Smykal, UPOL	Pisum elatius	France	Fort de Buoux, Luberon, Provance	43.81886	5.37837	488
408	SA_1	Shahal Abbo	Pisum elatius	Armenia	Meghri,	39 01.97 N	46 12.65 E	708
409	SA_2	Shahal Abbo	Pisum elatius	Croatia	Primosten	43 34.9 N	15 56.2 E	53

## Sheet: P_fulvum
Number	Accession number	Genebank	Taxon	Origin	Province	lat_dd	lon_dd	elevation
1	52390	ATC	Pisum fulvum	Syria	Tartous	34.6667	36.1167	60
2	52392	ATC	Pisum fulvum	Syria	Homs	34.7211	36.8681	490
3	52394	ATC	Pisum fulvum	Syria	Homs	34.7808	36.3178	370
4	52395	ATC	Pisum fulvum	Syria	Tartous	34.8603	35.9403	45
5	52396	ATC	Pisum fulvum	Syria	Tartous	34.8125	36.1625	280
6	52397	ATC	Pisum fulvum	Syria	Tartous	34.9208	35.9333	60
7	52399	ATC	Pisum fulvum	Syria	Tartous	35.25	35.9681	50
8	52400	ATC	Pisum fulvum	Syria	Lattakia	35.5972	36.0517	440
9	52404	ATC	Pisum fulvum	Syria	Aleppo	36.3386	36.8508	410
10	52407	ATC	Pisum fulvum	Syria	Idlib	36.1944	36.6583	380
11	52409	ATC	Pisum fulvum	Syria	Idlib	36.2153	36.5972	380
12	52411	ATC	Pisum fulvum	Syria	Idlib	36.1375	36.5669	660
13	52412	ATC	Pisum fulvum	Syria	Idlib	35.6956	36.5431	720
14	52416	ATC	Pisum fulvum	Syria	Idlib	35.6822	36.5328	650
15	52419	ATC	Pisum fulvum	Syria	Idlib	35.9525	36.5628	410
16	52420	ATC	Pisum fulvum	Syria	Idlib	35.9139	36.4417	400
17	52421	ATC	Pisum fulvum	Syria	Idlib	35.9806	36.3522	240
18	52424	ATC	Pisum fulvum	Syria	Aleppo	36.7583	36.8375	720
19	52428	ATC	Pisum fulvum	Syria	Sweida	32.5319	36.5944
20	52432	ATC	Pisum fulvum	Syria	Sweida	32.8042	36.7681	1105
21	52437	ATC	Pisum fulvum	Syria	Damascus	33.7372	36.1169	1300
22	52439	ATC	Pisum fulvum	Syria	Damascus	33.615	36.0256	1110
23	52441	ATC	Pisum fulvum	Syria	Idlib	35.9667	36.5181	310
24	52448	ATC	Pisum fulvum	Syria	Idlib	36.2167	36.6833
25	52450	ATC	Pisum fulvum	Syria	Aleppo	36.3375	36.8389
26	52453	ATC	Pisum fulvum	Syria	Idlib	36.2417	36.8042	380
27	52466	ATC	Pisum fulvum	Syria	Tartous	35.0931	36.2228	1040
28	52541	ATC	Pisum fulvum	Jordan	Amman	31.55	35.75	500
29	52542	ATC	Pisum fulvum	Jordan	Amman	31.4667	35.8	200
30	52544	ATC	Pisum fulvum	Jordan	Karak	30.9667	35.7667	675
31	52546	ATC	Pisum fulvum	Jordan	Tafila	30.9	35.5833	900
32	52559	ATC	Pisum fulvum	Jordan	Karak	31.2833	35.6333	820
33	52561	ATC	Pisum fulvum	Jordan	Irbid	32.6	35.9333	440
34	52566	ATC	Pisum fulvum	Jordan	Irbid	32.3333	35.75	850
35	52567	ATC	Pisum fulvum	Jordan	Irbid	32.4167	35.8333	1050
36	52568	ATC	Pisum fulvum	Jordan	Irbid	32.3	35.8333	1000
37	52569	ATC	Pisum fulvum	Jordan	Irbid	32.3333	35.8	1125
38	52570	ATC	Pisum fulvum	Jordan	Irbid	32.3667	35.7667	950
39	52571	ATC	Pisum fulvum	Jordan	Irbid	32.35	35.8167	1100
40	52574	ATC	Pisum fulvum	Jordan	Zarqa	32.0833	35.95	675
41	108359	ATC	Pisum fulvum	Syria	Dara	32.9986	35.9833	620
42	135896	ATC	Pisum fulvum	Jordan	Irbid	32.7149	35.8868	110
43	136809	ATC	Pisum fulvum	Syria	Damascus	32.95	36.8867	1282
44	137025	ATC	Pisum fulvum	Lebanon	Zahle	33.8583	35.8984	1125
45	SYR012	Maxted	Pisum fulvum	Syria	Qunaitra	32.791	35.913	1141
46	SYR013	Maxted	Pisum fulvum	Syria	Qunaitra	32.791	35.917	1141
47	SYR017	Maxted	Pisum fulvum	Syria	Homs	34.901	37.226	320
48	SYR018	Maxted	Pisum fulvum	Syria	Homs	34.864	36.188	390
49	SYR019	Maxted	Pisum fulvum	Syria	Homs	34.866	36.19	410
50	SYR020	Maxted	Pisum fulvum	Syria	Homs	34.868	36.191	452
51	SYR024	Maxted	Pisum fulvum	Syria	Hama	35.061	36.355	960
52	SYR113	Maxted	Pisum fulvum	Syria	Hama	35.042	36.373	970
53	SYR032	Maxted	Pisum fulvum	Syria	Al Latakia	35.917	35.93	820
54	SYR033	Maxted	Pisum fulvum	Syria	Al Latakia	35.917	35.935	810
55	SYR034	Maxted	Pisum fulvum	Syria	Al Latakia	35.921	35.937	810
56	SYR035	Maxted	Pisum fulvum	Syria	Al Latakia	35.901	35.951	822
57	SYR036	Maxted	Pisum fulvum	Syria	Al Latakia	35.904	35.952	823
58	SYR065	Maxted	Pisum fulvum	Syria	Al Latakia	35.913	35.935	710
59	SYR089	Maxted	Pisum fulvum	Syria	Aleppo	36.128	37.175	509
60	PI 560065	USDA	Pisum fulvum	Israel		31.5033	34.7044
61	PI 560066	USDA	Pisum fulvum	Israel		33.0822	35.2166
62	PI 560067	USDA	Pisum fulvum	Israel		31.7801	35.2066
63	W6 17051	USDA	Pisum fulvum	Israel		35.9822	36.9322
64	PI 560064	USDA	Pisum fulvum	Israel		31.6899	35.1088
65	W6 17052	USDA	Pisum fulvum	Israel		35.9822	36.9322
66	W6 17039	USDA	Pisum fulvum	Israel		35.9822	36.9322
67	PI 531199	USDA	Pisum fulvum	Israel		32.9177	35.5088	370
68	224	JIC	Pisum fulvum	Israel		31.46	35.1	700
69	1007	JIC	Pisum fulvum	Israel		31.42	34.55
70	1009	JIC	Pisum fulvum	Israel		32.3	35.09
71	1010	JIC	Pisum fulvum	Israel		31.36	34.54	300
72	1011	JIC	Pisum fulvum	Israel		32.36	34.88
73	1012	JIC	Pisum fulvum	Israel		32.36	34.88
74	1796	JIC	Pisum fulvum	Israel		31.46	35.1
75	2513	JIC	Pisum fulvum	Syria	Safita	34.47	36.07	186
76	2514	JIC	Pisum fulvum	Syria	Kafre Sneef	34.46	36.11	280
77	2515	JIC	Pisum fulvum	Syria	Haffe	35.37	36.03	440
78	2516	JIC	Pisum fulvum	Syria	Rasal Hosn	36.15	36.36	380
79	2518	JIC	Pisum fulvum	Syria	Qalb Loze	36.08	36.34	660
80	2520	JIC	Pisum fulvum	Syria	Bara	35.42	36.28	720
81	2521	JIC	Pisum fulvum	Syria	Idlib	35.59	36.27	410
82	2522	JIC	Pisum fulvum	Syria	Al Balah	35.54	36.27	400
83	2523	JIC	Pisum fulvum	Syria	Darkouche	35.57	36.28	240
84	2525	JIC	Pisum fulvum	Syria	Bul Bul	36.4	36.56	720
85	2526	JIC	Pisum fulvum	Syria	Al Qraye	32.32	36.34
86	2527	JIC	Pisum fulvum	Syria	Shahba	32.49	36.36	1000
87	2528	JIC	Pisum fulvum	Syria	Hafarju	35.57	36.32	310
88	2529	JIC	Pisum fulvum	Syria	Zabadini	33.44	36.05	1100
89	2530	JIC	Pisum fulvum	Syria	Jaafariyen	34.4	36.07	60
90	2531	JIC	Pisum fulvum	Syria	Tartous	34.85	35.894	450
91	2534	JIC	Pisum fulvum	Syria	Judade	32.48	36.48	1105
92	2535	JIC	Pisum fulvum	Syria	Al Bara	35.38	36.29	650
93	2537	JIC	Pisum fulvum	Syria	Sarghaya	33.49	36.09	1300
94	2539	JIC	Pisum fulvum	Syria	Safire	36.05	37.22	300
95	2540	JIC	Pisum fulvum	Syria	Qalat Saman	36.16	36.49	410
96	2542	JIC	Pisum fulvum	Syria	Qalb Loze	36.08	36.34	660
97	2544	JIC	Pisum fulvum	Syria	Darkouche	35.57	36.28	240
98	L93	Novosibirsk/VIR- Russia	Pisum fulvum	Israel		31.7722	35.2075	750
99	24388	IGB	Pisum fulvum	Israel		32.798	35.3854	420
100	24328	IGB	Pisum fulvum	Israel	Upper Galilee	32.9593	35.325	830
101	23464	IGB	Pisum fulvum	Israel	Lower Galilee	32.9017	35.1692	42
102	22701	IGB	Pisum fulvum	Israel	Hulan and Dan Valley	33.0192	35.5547	220
103	22700	IGB	Pisum fulvum	Israel	Mount Carmel	32.7103	35.015	350
104	22592	IGB	Pisum fulvum	Israel	South Golan	32.955	35.7528	466
105	21628	IGB	Pisum fulvum	Israel	Shefela	31.8125	34.9238	144
106	19261	IGB	Pisum fulvum	Israel	Menashe Hills	32.5867	35.0461	120

## Sheet: ITS ribotypes
NCBI number	Germplasm	ribotype	Taxon	voucher
KU678419	Novosibirsk/VIR- Russia	E-1	Pisum elatius	P016
KU678420	ICARDA	E-1	Pisum elatius	IG 141436
KU678421	ICARDA	E-1	Pisum elatius	IG140562
KU678422	ICARDA	E-1	Pisum elatius	IG140971
KU678423	ICARDA	E-1	Pisum elatius	IG140973
KU678424	JIC, UK	E-1	Pisum elatius	JI3271
KU678434	VIR, Russia	E-1	Pisum elatius	VIR7
KU678435	VIR, Russia	E-1	Pisum elatius	VIR8
KU678436	VIR, Russia	E-1	Pisum elatius	VIR9
KU678437	VIR, Russia	E-1	Pisum elatius	VIR10
KU678438	VIR, Russia	E-1	Pisum elatius	VIR11
KU678439	VIR, Russia	E-1	Pisum elatius	VIR12
KU678440	VIR, Russia	E-1	Pisum elatius	VIR14
KU678441	VIR, Russia	E-1	Pisum elatius	VIR19
KU678442	VIR, Russia	E-1	Pisum elatius	VIR20
KU678443	VIR, Russia	E-1	Pisum elatius	VIR21
KU678444	VIR, Russia	E-1	Pisum elatius	VIR22
KU678445	VIR, Russia	E-1	Pisum elatius	VIR23
KU678446	VIR, Russia	E-1	Pisum elatius	VIR24
KU678447	VIR, Russia	E-1	Pisum elatius	VIR30
KU678448	UPOL, CZ	E-1	Pisum elatius	UPOL_Garni
KU678449	UPOL, CZ	E-1	Pisum elatius	UPOL_Gurbuz
KU678450	UPOL, CZ	E-1	Pisum elatius	UPOL_Chakaten1
KU678451	UPOL, CZ	E-1	Pisum elatius	UPOL_Chakaten2
KU678452	UPOL, CZ	E-1	Pisum elatius	UPOL_Kebabcik
KU678453	UPOL, CZ	E-1	Pisum elatius	UPOL_Sultankoy
KU678454	UPOL, CZ	E-1	Pisum elatius	UPOL_Hisar
KU678455	JIC, UK	E-10	Pisum elatius	JI64
KU678456	USDA	E-10	Pisum elatius	W6_26127
KU678457	USDA	E-10	Pisum elatius	W6_26109
KU678459	RBGE, UK	E-10	Pisum elatius	E00400279
KU678460	UPOL, CZ	E-10	Pisum elatius	RUS14_23_7
KU678461	USDA	E-11	Pisum elatius	W6_2101
KU678462	USDA	E-11	Pisum elatius	W6_2107
KU678463	USDA	E-11	Pisum elatius	W6_26112
KU678464	ICARDA	E-12	Pisum elatius	IG52503
KU678465	JIC, UK	E-12	Pisum elatius	JI2724
KU678466	ICARDA	E-12	Pisum elatius	IG52459
KU678467	ICARDA	E-12	Pisum elatius	IG52596
KU678468	IGB, Israel	E-12	Pisum elatius	IS18915
KU678469	IGB, Israel	E-12	Pisum elatius	IS22287
KU678470	USDA	E-12	Pisum elatius	PI344006
KU678471	USDA	E-12	Pisum elatius	PI344013
KU678472	USDA	E-12	Pisum elatius	PI344012
KU678475	Cyprus Herbarium	E-12	Pisum elatius	4081
KU678476	UPOL, CZ	E-12	Pisum elatius	UPOL_Elmali
KU678477	JIC, UK	E-13	Pisum elatius	JI1794
KU678478	JIC, UK	E-13	Pisum elatius	JI2629
KU678479	JIC, UK	E-13	Pisum elatius	JI2630
KU678480	ICARDA	E-13	Pisum elatius	IG52443
KU678481	ICARDA	E-13	Pisum elatius	IG52542
KU678482	IGB, Israel	E-13	Pisum elatius	IS18913
KU678483	IGB, Israel	E-13	Pisum elatius	IS18914
KU678484	IGB, Israel	E-13	Pisum elatius	IS19864
KU678485	IGB, Israel	E-13	Pisum elatius	IS24324
KU678486	USDA	E-13	Pisum elatius	PI343972
KU678487	IPK, Germany	E-13	Pisum elatius	PIS1675
KU678488	IPK, Germany	E-13	Pisum elatius	PIS2844
KU678489	IPK, Germany	E-13	Pisum elatius	PIS2845
KU678490	ICARDA	E-13	Pisum elatius	IG119794
KU678491	ICARDA	E-13	Pisum elatius	IG136599
KU678497	Cyprus Herbarium	E-13	Pisum elatius	4086
KU678498	Cyprus Herbarium	E-13	Pisum elatius	4087
KU678499	Cyprus Herbarium	E-13	Pisum elatius	4090
KU678500	Cyprus Herbarium	E-13	Pisum elatius	4084
KU678501	VIR, Russia	E-13	Pisum elatius	VIR15
KU678502	VIR, Russia	E-13	Pisum elatius	VIR16
KU678503	RBGE, UK	E-13	Pisum elatius	E00162330
KU678504	RBGE, UK	E-13	Pisum elatius	E00162315
KU678505	Cyprus Herbarium	E-13	Pisum elatius	39197
KU678506	Cyprus Herbarium	E-13	Pisum elatius	39198
KU678507	Cyprus Herbarium	E-13	Pisum elatius	39200
KU678508	Cyprus Herbarium	E-13	Pisum elatius	39201
KU678509	Cyprus Herbarium	E-13	Pisum elatius	39204
KU678510	Cyprus Herbarium	E-13	Pisum elatius	39205
KU678511	Herbarium Patavinum, Italy	E-13	Pisum elatius	H0006052
KU678512	Herbarium Patavinum, Italy	E-13	Pisum elatius	H0002981
KU678513	Herbarium Patavinum, Italy	E-13	Pisum elatius	H0000784
KU678514	Herbarium Patavinum, Italy	E-13	Pisum elatius	H0000783
KU678515	Erbario P.A.Saccardo, Italy	E-13	Pisum elatius	H0014383
KU678516	Erbario Chiamenti, Italy	E-13	Pisum elatius	H0014385
KU678517	Erbario Piccone, Genova, Italy	E-13	Pisum elatius	H0014386
KU678518	Erbario Piccone, Genova, Italy	E-13	Pisum elatius	H0014387
KU678519	Wienna Botanical Institute, Austria	E-13	Pisum elatius	W1
KU678520	Wienna Botanical Institute, Austria	E-13	Pisum elatius	W2
KU678521	Wienna Botanical Institute, Austria	E-13	Pisum elatius	W43
KU678522	Wienna Botanical Institute, Austria	E-13	Pisum elatius	W45
KU678523	ICARDA	E-14	Pisum elatius	IG52595
KU678524	IGB, Israel	E-14	Pisum elatius	IS18910
KU678525	IGB, Israel	E-14	Pisum elatius	IS24337
KU678526	ICARDA	E-14	Pisum elatius	IG52507
KU678527	ICARDA	E-14	Pisum elatius	IG52414
KU678530	RBGE, UK	E-14	Pisum elatius	E00162313
KU678531	RBGE, UK	E-14	Pisum elatius	E00400278
KU678532	RBGE, UK	E-14	Pisum elatius	E00400249
KU678533	RBGE, UK	E-14	Pisum elatius	E00400272
KU678534	ICARDA	E-15	Pisum elatius	IG65050
KU678535	RBGE, UK	E-15	Pisum elatius	E00162309
KU678536	RBGE, UK	E-15	Pisum elatius	E00162310
KU678537	RBGE, UK	E-15	Pisum elatius	E00162316
KU678538	RBGE, UK	E-15	Pisum elatius	E00400274
KU678539	RBGE, UK	E-15	Pisum elatius	E00162314
KU678540	RBGE, UK	E-15	Pisum elatius	E00162317
KU678541	RBGE, UK	E-15	Pisum elatius	E00400303
KU678542	RBGE, UK	E-15	Pisum elatius	E00400280
KU678543	JIC, UK	E-16	Pisum elatius	JI3557
KU678544	JIC, UK	E-16	Pisum elatius	JI3558
KU678545	Novosibirsk/VIR- Russia	E-16	Pisum elatius	L100
KU678546	RBGK, UK	E-16	Pisum elatius	39199
KU678547	RBGK, UK	E-16	Pisum elatius	39202
KU678548	Wienna Botanical Institute, Austria	E-16	Pisum elatius	W44
KU678549	ICARDA	E-17	Pisum elatius	IG52517
KU678550	IGB, Israel	E-17	Pisum elatius	IS18911
KU678553	ICARDA	E-19	Pisum elatius	IG52520
KU678554	ICARDA	E-19	Pisum elatius	IG52593
KU678555	Novosibirsk/VIR- Russia	E-2	Pisum elatius	712
KU678556	Novosibirsk/VIR- Russia	E-2	Pisum elatius	714
KU678557	Cyprus Herbarium	E-2	Pisum elatius	4079
KU678558	Cyprus Herbarium	E-2	Pisum elatius	4080
KU678559	VIR, Russia	E-2	Pisum elatius	VIR29
KU678560	Wienna Botanical Institute, Austria	E-2	Pisum elatius	W46
KU678561	ICARDA	E-20	Pisum elatius	IG49238
KU678562	USDA	E-20	Pisum elatius	PI179449
KU678563	JIC, UK	E-21	Pisum elatius	JI2055
KU678564	IPK, Germany	E-21	Pisum elatius	PIS2853
KU678565	UPOL, CZ	E-21	Pisum elatius	UPOL_Balaton
KU678566	UPOL, CZ	E-21	Pisum elatius	UPOL_Villany
KU678567	USDA	E-22	Pisum elatius	PI343996
KU678568	IPK, Germany	E-22	Pisum elatius	PIS7475
KU678569	IGB, Israel	E-22	Pisum elatius	IS23464
KU678570	JIC, UK	E-23	Pisum elatius	JI1972
KU678571	ICARDA	E-23	Pisum elatius	IG52508
KU678572	UPOL, CZ	E-23	Pisum elatius	UPOL_Kahraman Maras
KU678573	IGB, Israel	E-24	Pisum elatius	IS18912
KU678574	Novosibirsk/VIR- Russia	E-24	Pisum elatius	721
KU678575	Novosibirsk/VIR- Russia	E-3	Pisum elatius	713
KU678576	Novosibirsk/VIR- Russia	E-3	Pisum elatius	P013
KU678577	JIC, UK	E-3	Pisum elatius	JI261
KU678578	Cyprus Herbarium	E-3	Pisum elatius	4088
KU678579	Cyprus Herbarium	E-3	Pisum elatius	4089
KU678580	Cyprus Herbarium	E-3	Pisum elatius	4085
KU678581	Cyprus Herbarium	E-3	Pisum elatius	4082
KU678582	RBGK, UK	E-3	Pisum elatius	39195
KU678583	RBGK, UK	E-3	Pisum elatius	39196
KU678584	RBGK, UK	E-3	Pisum elatius	39203
KU678585	Novosibirsk/VIR- Russia	E-4	Pisum elatius	722
KU678586	JIC, UK	E-4	Pisum elatius	JI2538
KU678587	JIC, UK	E-4	Pisum elatius	JI2565
KU678588	ICARDA	E-4	Pisum elatius	IG140897
KU678589	JIC, UK	E-4	Pisum elatius	JI1074
KU678590	JIC, UK	E-4	Pisum elatius	JI1087
KU678595	VIR, Russia	E-4	Pisum elatius	VIR1
KU678596	VIR, Russia	E-4	Pisum elatius	VIR2
KU678597	VIR, Russia	E-4	Pisum elatius	VIR3
KU678598	VIR, Russia	E-4	Pisum elatius	VIR4
KU678599	VIR, Russia	E-4	Pisum elatius	VIR5
KU678600	VIR, Russia	E-4	Pisum elatius	VIR6
KU678601	VIR, Russia	E-4	Pisum elatius	VIR13
KU678602	UPOL, CZ	E-4	Pisum elatius	UPOL_Antalya1
KU678603	UPOL, CZ	E-4	Pisum elatius	UPOL_Antalya2
KU678604	UPOL, CZ	E-4	Pisum elatius	UPOL_Anthalya3
KU678605	UPOL, CZ	E-4	Pisum elatius	UPOL_Cengiz
KU678606	UPOL, CZ	E-4	Pisum elatius	UPOL_Noravank
KU678607	UPOL, CZ	E-4	Pisum elatius	UPOL_Thermessos
KU678608	Novosibirsk/VIR- Russia	E-5	Pisum elatius	P014
KU678609	Novosibirsk/VIR- Russia	E-5	Pisum elatius	P017
KU678610	ICARDA	E-5	Pisum elatius	IG52518
KU678611	JIC, UK	E-5	Pisum elatius	JI1030
KU678612	JIC, UK	E-5	Pisum elatius	JI2552
KU678613	JIC, UK	E-5	Pisum elatius	JI2570
KU678614	JIC, UK	E-5	Pisum elatius	JI2572
KU678624	VIR, Russia	E-5	Pisum elatius	VIR17
KU678625	VIR, Russia	E-5	Pisum elatius	VIR18
KU678626	VIR, Russia	E-5	Pisum elatius	VIR26
KU678627	VIR, Russia	E-5	Pisum elatius	VIR27
KU678628	UPOL, CZ	E-5	Pisum elatius	UPOL_Gaziantepe
KU678629	UPOL, CZ	E-5	Pisum elatius	UPOL_Prohor_Serbia
KU678631	IGB, Israel	E-6	Pisum elatius	IS18908
KU678632	JIC, UK	E-6	Pisum elatius	JI1089
KU678633	JIC, UK	E-6	Pisum elatius	JI2105
KU678634	JIC, UK	E-6	Pisum elatius	JI950
KU678652	RBGE, UK	E-6	Pisum elatius	E00162340
KU678653	RBGE, UK	E-6	Pisum elatius	E00400265
KU678654	ICARDA	E-7	Pisum elatius	IG108291
KU678655	JIC, UK	E-7	Pisum elatius	JI2808
KU678656	AGG, AUS	E-7	Pisum elatius	AGG_3877
KU678657	AGG, AUS	E-7	Pisum elatius	AGG_3732
KU678658	AGG, AUS	E-7	Pisum elatius	AGG_3724
KU678659	AGG, AUS	E-7	Pisum elatius	AGG_3874
KU678660	VIR, Russia	E-7	Pisum elatius	VIR28
KU678661	UPOL, CZ	E-7	Pisum elatius	UPOL_Bavor
KU678662	UPOL, CZ	E-7	Pisum elatius	UPOL_Derik
KU678663	UPOL, CZ	E-7	Pisum elatius	UPOL_Pinadere
KU678664	UPOL, CZ	E-7	Pisum elatius	UPOL_XaniaSor
KU678665	UPOL, CZ	E-7	Pisum elatius	UPOL_Yaki
KU678666	Novosibirsk/VIR- Russia	E-8	Pisum elatius	711
KU678667	JIC, UK	E-8	Pisum elatius	JI3553
KU678668	UPOL, CZ	E-8	Pisum elatius	UPOL_Provence
KU678669	VIR, Russia	E-9	Pisum elatius	VIR320
KU678674	Novosibirsk/VIR- Russia	F-1	Pisum fulvum	701
KU678675	Novosibirsk/VIR- Russia	F-1	Pisum fulvum	708
KU678676	JIC, UK	F-1	Pisum fulvum	JI2473
KU678677	IGB, Israel	F-1	Pisum fulvum	IS19261
KU678678	JIC, UK	F-1	Pisum fulvum	JI2203
KU678679	JIC, UK	F-1	Pisum fulvum	JI2510
KU678680	JIC, UK	F-1	Pisum fulvum	JI2511
KU678681	JIC, UK	F-1	Pisum fulvum	JI2515
KU678682	JIC, UK	F-1	Pisum fulvum	JI2517
KU678683	JIC, UK	F-1	Pisum fulvum	JI2518
KU678684	JIC, UK	F-1	Pisum fulvum	JI2519
KU678685	JIC, UK	F-1	Pisum fulvum	JI2520
KU678686	JIC, UK	F-1	Pisum fulvum	JI2522
KU678687	JIC, UK	F-1	Pisum fulvum	JI2523
KU678688	JIC, UK	F-1	Pisum fulvum	JI2524
KU678689	JIC, UK	F-1	Pisum fulvum	JI2525
KU678690	JIC, UK	F-1	Pisum fulvum	JI2526
KU678691	JIC, UK	F-1	Pisum fulvum	JI2529
KU678692	JIC, UK	F-1	Pisum fulvum	JI2530
KU678693	JIC, UK	F-1	Pisum fulvum	JI2531
KU678694	JIC, UK	F-1	Pisum fulvum	JI2533
KU678695	JIC, UK	F-1	Pisum fulvum	JI2535
KU678696	JIC, UK	F-1	Pisum fulvum	JI2536
KU678697	JIC, UK	F-1	Pisum fulvum	JI2540
KU678698	JIC, UK	F-1	Pisum fulvum	JI2541
KU678699	JIC, UK	F-1	Pisum fulvum	JI2542
KU678700	JIC, UK	F-1	Pisum fulvum	JI2544
KU678701	JIC, UK	F-1	Pisum fulvum	JI3216
KU678702	JIC, UK	F-1	Pisum fulvum	JI1796
KU678703	JIC, UK	F-1	Pisum fulvum	JI2470
KU678704	JIC, UK	F-1	Pisum fulvum	JI2472
KU678705	JIC, UK	F-1	Pisum fulvum	JI2539
KU678706	JIC, UK	F-1	Pisum fulvum	JI3214
KU678707	JIC, UK	F-1	Pisum fulvum	JI3215
KU678708	JIC, UK	F-1	Pisum fulvum	JI3240
KU678709	JIC, UK	F-1	Pisum fulvum	JI3245
KU678710	JIC, UK	F-1	Pisum fulvum	JI3250
KU678711	JIC, UK	F-1	Pisum fulvum	JI3264
KU678712	JIC, UK	F-1	Pisum fulvum	JI3268
KU678713	USDA	F-1	Pisum elatius	PI52496
KU678714	JIC, UK	F-1	Pisum fulvum	JI1007
KU678715	JIC, UK	F-1	Pisum fulvum	JI1008
KU678716	JIC, UK	F-1	Pisum fulvum	JI2206
KU678717	VIR, Russia	F-1	Pisum fulvum	VIR6070
KU678718	JIC, UK	F-1	Pisum fulvum	JI1012
KU678719	Novosibirsk/VIR- Russia	F-1	Pisum fulvum	L93
KU678720	USDA	F-1	Pisum fulvum	PI560067
KU678721	USDA	F-1	Pisum fulvum	PI595946
KU678722	IPK, Germany	F-1	Pisum fulvum	PIS1665
KU678723	JIC, UK	F-1	Pisum fulvum	JI3249
KU678724	AGG, AUS	F-1	Pisum fulvum	AGG_2239
KU678725	AGG, AUS	F-1	Pisum fulvum	AGG_3733
KU678726	AGG, AUS	F-1	Pisum fulvum	AGG_3739
KU678727	AGG, AUS	F-1	Pisum fulvum	AGG_113
KU678728	AGG, AUS	F-1	Pisum fulvum	AGG_3728
KU678729	AGG, AUS	F-1	Pisum fulvum	AGG_3747
KU678730	AGG, AUS	F-1	Pisum fulvum	AGG_1633
KU678731	AGG, AUS	F-1	Pisum fulvum	AGG_3731
KU678732	AGG, AUS	F-1	Pisum fulvum	AGG_1497
KU678733	AGG, AUS	F-1	Pisum fulvum	AGG_3881
KU678734	AGG, AUS	F-1	Pisum fulvum	AGG_114
KU678735	AGG, AUS	F-1	Pisum fulvum	AGG_3730
KU678736	AGG, AUS	F-1	Pisum fulvum	AGG_3727
KU678737	AGG, AUS	F-1	Pisum fulvum	AGG_1496
KU678738	AGG, AUS	F-1	Pisum fulvum	AGG_3740
KU678739	AGG, AUS	F-1	Pisum fulvum	AGG_1723
KU678740	AGG, AUS	F-1	Pisum fulvum	AGG_3738
KU678741	AGG, AUS	F-1	Pisum fulvum	AGG_3723
KU678742	AGG, AUS	F-1	Pisum fulvum	AGG_3729
KU678743	AGG, AUS	F-1	Pisum fulvum	AGG_3746
KU678744	AGG, AUS	F-1	Pisum fulvum	AGG_3748
KU678745	AGG, AUS	F-1	Pisum fulvum	AGG_3736
KU678746	AGG, AUS	F-1	Pisum fulvum	AGG_3879
KU678747	VIR, Russia	F-2	Pisum fulvum	VIR6071
KU678748	Wiatrowo, Poland	F-2	Pisum fulvum	WT301
KU678749	IGB, Israel	F-2	Pisum fulvum	IS21628
KU678750	IGB, Israel	F-2	Pisum fulvum	IS22701
KU678751	USDA	F-3	Pisum fulvum	PI595951
KU678752	JIC, UK	F-3	Pisum fulvum	JI1392
KU678753	JIC, UK	F-3	Pisum fulvum	JI3218
KU678754	JIC, UK	F-3	Pisum fulvum	JI3222
KU678755	JIC, UK	F-3	Pisum fulvum	JI3251
KU678756	JIC, UK	F-3	Pisum fulvum	JI3265
KU678757	JIC, UK	F-3	Pisum fulvum	JI3267
KU678758	JIC, UK	F-3	Pisum fulvum	JI3493
KU678759	JIC, UK	F-3	Pisum fulvum	JI3499
KU678760	USDA	F-3	Pisum fulvum	PI343955
KU678761	USDA	F-3	Pisum fulvum	PI595944
KU678762	USDA	F-3	Pisum fulvum	PI595945
KU678763	USDA	F-3	Pisum fulvum	PI595953
KU678764	VIR, Russia	F-3	Pisum fulvum	VIR2523
KU678765	Novosibirsk/VIR- Russia	F-3	Pisum fulvum	WL2140
KU678766	USDA	F-3	Pisum fulvum	W6_15046
KU678767	IPK, Germany	F-3	Pisum fulvum	PIS5136
KU678768	JIC, UK	F-3	Pisum fulvum	JI1009
KU678769	USDA	F-3	Pisum fulvum	PI531199
KU678770	USDA	F-3	Pisum fulvum	PI595932
KU678771	USDA	F-3	Pisum fulvum	PI595935
KU678772	USDA	F-3	Pisum fulvum	PI595949
KU678773	USDA	F-3	Pisum fulvum	PI595950
KU678774	Novosibirsk/VIR- Russia	F-4	Pisum fulvum	702
KU678775	Novosibirsk/VIR- Russia	F-4	Pisum fulvum	703
KU678776	Novosibirsk/VIR- Russia	F-4	Pisum fulvum	706
KU678777	Novosibirsk/VIR- Russia	F-4	Pisum fulvum	707
KU678778	ICARDA	F-4	Pisum fulvum	IG112136
KU678779	IGB, Israel	F-4	Pisum fulvum	IS22592
KU678780	IGB, Israel	F-4	Pisum fulvum	IS22700
KU678781	IGB, Israel	F-4	Pisum fulvum	IS23464
KU678782	JIC, UK	F-4	Pisum fulvum	JI1006
KU678783	JIC, UK	F-4	Pisum fulvum	JI1010
KU678784	JIC, UK	F-4	Pisum fulvum	JI2512
KU678785	JIC, UK	F-4	Pisum fulvum	JI2513
KU678786	JIC, UK	F-4	Pisum fulvum	JI2514
KU678787	JIC, UK	F-4	Pisum fulvum	JI2516
KU678788	JIC, UK	F-4	Pisum fulvum	JI2521
KU678789	JIC, UK	F-4	Pisum fulvum	JI2527
KU678790	JIC, UK	F-4	Pisum fulvum	JI2528
KU678791	JIC, UK	F-4	Pisum fulvum	JI2532
KU678792	JIC, UK	F-4	Pisum fulvum	JI2537
KU678793	JIC, UK	F-4	Pisum fulvum	JI3269
KU678794	Novosibirsk/VIR- Russia	F-4	Pisum fulvum	L95
KU678795	Novosibirsk/VIR- Russia	F-4	Pisum fulvum	L96
KU678796	IPK, Germany	F-4	Pisum fulvum	PIS7608
KU678797	IPK, Germany	F-4	Pisum fulvum	PIS1319
KU678798	IPK, Germany	F-4	Pisum fulvum	PIS5133
KU678799	IPK, Germany	F-4	Pisum fulvum	PIS5134
KU678800	IPK, Germany	F-4	Pisum fulvum	PIS5135
KU678801	IPK, Germany	F-4	Pisum fulvum	PIS5138
KU678802	IPK, Germany	F-4	Pisum fulvum	PIS5139
KU678803	JIC, UK	F-4	Pisum fulvum	JI1011
KU678804	JIC, UK	F-4	Pisum fulvum	JI224
KU678805	AGG, AUS	F-4	Pisum fulvum	AGG_3725
KU678806	AGG, AUS	F-4	Pisum fulvum	AGG_1495
KU678807	AGG, AUS	F-4	Pisum fulvum	AGG_3743
KU678808	AGG, AUS	F-4	Pisum fulvum	AGG_3344
KU678809	AGG, AUS	F-4	Pisum fulvum	AGG_3735
KU678810	AGG, AUS	F-4	Pisum fulvum	AGG_1494
KU678811	AGG, AUS	F-4	Pisum fulvum	AGG_3104
KU678812	AGG, AUS	F-4	Pisum fulvum	AGG_3734
KU678813	AGG, AUS	F-4	Pisum fulvum	AGG_1724
KU678814	AGG, AUS	F-4	Pisum fulvum	AGG_3482
KU678815	AGG, AUS	F-4	Pisum fulvum	AGG_3342
KU678816	AGG, AUS	F-4	Pisum fulvum	AGG_3737
KU678817	AGG, AUS	F-4	Pisum fulvum	AGG_3741
KU678818	AGG, AUS	F-4	Pisum fulvum	AGG_3878
KU678819	AGG, AUS	F-4	Pisum fulvum	AGG_3744
KU678820	AGG, AUS	F-4	Pisum fulvum	AGG_3880
KU678821	AGG, AUS	F-4	Pisum fulvum	AGG_3343
KU678822	AGG, AUS	F-4	Pisum fulvum	AGG_3722
KU678823	ICARDA	unique	Pisum elatius	IG52442
KU678824	ICARDA	unique	Pisum elatius	IG52524
KU678825	ICARDA	unique	Pisum elatius	IG52532
KU678826	ICARDA	unique	Pisum elatius	IG52565
KU678827	ICARDA	unique	Pisum elatius	IG64350
KU678828	JIC, UK	unique	Pisum elatius	JI1095
KU678831	JIC, UK	unique	Pisum elatius	JI241
KU678832	JIC, UK	unique	Pisum elatius	JI2546
KU678846	USDA	unique	Pisum elatius	PI344537
KU678849	IPK, Germany	unique	Pisum elatius	PIS7388
KU678851	VIR, Russia	unique	Pisum elatius	VIR25
KU678853	USDA	unique	Pisum elatius	W6_20092
KU678402	JIC, UK	unique	Pisum elatius	JI1090
KU678412	USDA	unique	Pisum elatius	W6_10925
KU678413	USDA	unique	Pisum elatius	PI344009
KU678551	USDA	E-18	Pisum elatius	PI349272

## Sheet: trnSG haplotypes
NCBI number	haplotype	Taxon	voucher
KU679017	E1	Pisum elatius	713
KU679018	E1	Pisum elatius	712
KU679019	E1	Pisum elatius	714
KU679020	E1	Pisum elatius	IG140897
KU679021	E1	Pisum elatius	W6-26109
KU679022	E1	Pisum elatius	IG64350
KU679023	E1	Pisum elatius	JI261
KU679024	E1	Pisum elatius	4090
KU679025	E1	Pisum elatius	4079
KU679026	E1	Pisum elatius	4080
KU679027	E1	Pisum elatius	VIR2
KU679028	E1	Pisum elatius	VIR29
KU679029	E1	Pisum elatius	VIR30
KU679030	E1	Pisum elatius	E00162309
KU679031	E1	Pisum elatius	E00162330
KU679032	E1	Pisum elatius	E00162315
KU679033	E1	Pisum elatius	E00162313
KU679034	E1	Pisum elatius	E00400278
KU679035	E1	Pisum elatius	E00400249
KU679036	E1	Pisum elatius	E00400272
KU679037	E1	Pisum elatius	E00162317
KU679038	E1	Pisum elatius	E00400265
KU679039	E1	Pisum elatius	E00400279
KU679040	E1	Pisum elatius	39197
KU679041	E1	Pisum elatius	39198
KU679042	E1	Pisum elatius	39199
KU679043	E1	Pisum elatius	39200
KU679044	E1	Pisum elatius	39201
KU679045	E1	Pisum elatius	39202
KU679046	E1	Pisum elatius	39204
KU679047	E1	Pisum elatius	39205
KU679048	E1	Pisum elatius	W46
KU679049	E1	Pisum elatius	UPOL_Prohor-Serbia
KU679050	E1	Pisum elatius	UPOL_Kahraman Maras
KU679051	E2	Pisum elatius	IS19864
KU679052	E2	Pisum elatius	IS24324
KU679053	E2	Pisum elatius	PI343972
KU679054	E2	Pisum elatius	PIS2844
KU679055	E2	Pisum elatius	PIS2845
KU679056	E2	Pisum elatius	IG119794
KU679057	E2	Pisum elatius	JI3557
KU679058	E2	Pisum elatius	JI3558
KU679059	E2	Pisum elatius	L100
KU679060	E2	Pisum elatius	JI1095
KU679061	E2	Pisum elatius	JI1972
KU679062	E2	Pisum elatius	JI2724
KU679063	E2	Pisum elatius	721
KU679064	E2	Pisum elatius	PIS7388
KU679065	E2	Pisum elatius	722
KU679066	E2	Pisum elatius	711
KU679067	E2	Pisum elatius	P013
KU679068	E2	Pisum elatius	VIR320
KU679069	E2	Pisum elatius	W6-26127
KU679070	E2	Pisum elatius	JI2055
KU679071	E2	Pisum elatius	PI343996
KU679072	E2	Pisum elatius	PIS2853
KU679077	E2	Pisum elatius	4088
KU679078	E2	Pisum elatius	4089
KU679079	E2	Pisum elatius	4082
KU679080	E2	Pisum elatius	VIR12
KU679081	E2	Pisum elatius	UPOL_Balaton
KU679082	E2	Pisum elatius	UPOL_Villany
KU679083	E2	Pisum elatius	UPOL_Provence
KU679084	E3	Pisum elatius	PI349272
KU679085	E3	Pisum elatius	IG52443
KU679086	E3	Pisum elatius	IG52442
KU679087	E3	Pisum elatius	IG52503
KU679088	E3	Pisum elatius	IG65050
KU679089	E3	Pisum elatius	JI2546
KU679090	E3	Pisum elatius	IG52565
KU679091	E3	Pisum elatius	IG52532
KU679092	E3	Pisum elatius	IS18910
KU679093	E3	Pisum elatius	IS24337
KU679094	E3	Pisum elatius	IG52414
KU679095	E3	Pisum elatius	IS18915
KU679096	E3	Pisum elatius	IS22287
KU679097	E3	Pisum elatius	JI1074
KU679098	E3	Pisum elatius	JI2808
KU679099	E3	Pisum elatius	JI64
KU679100	E3	Pisum elatius	W6-2107
KU679101	E3	Pisum elatius	49238
KU679102	E3	Pisum elatius	PI179449
KU679103	E3	Pisum elatius	IS23464
KU679115	E3	Pisum elatius	RUS14-23-7
KU679116	E4	Pisum elatius	IG52520
KU679117	E4	Pisum elatius	IG52459
KU679118	E4	Pisum elatius	W6_20092
KU679119	E4	Pisum elatius	JI3553
KU679120	E4	Pisum elatius	VIR27
KU679121	E5	Pisum elatius	JI1794
KU679122	E5	Pisum elatius	JI2629
KU679123	E5	Pisum elatius	JI2630
KU679124	E5	Pisum elatius	IG136599
KU679125	E5	Pisum elatius	JI241
KU679126	E5	Pisum elatius	IG52596
KU679127	E5	Pisum elatius	P016
KU679128	E5	Pisum elatius	P014
KU679129	E5	Pisum elatius	P017
KU679130	E5	Pisum elatius	IG52518
KU679131	E5	Pisum elatius	JI2552
KU679132	E5	Pisum elatius	JI2570
KU679133	E5	Pisum elatius	JI2572
KU679134	E5	Pisum elatius	JI2565
KU679135	E5	Pisum elatius	JI1090
KU679136	E5	Pisum elatius	IG108291
KU679137	E5	Pisum elatius	W6-2101
KU679138	E5	Pisum elatius	IG 141436
KU679139	E5	Pisum elatius	IG140562
KU679140	E5	Pisum elatius	IG140971
KU679141	E5	Pisum elatius	IG140973
KU679142	E5	Pisum elatius	JI3271
KU679143	E5	Pisum elatius	PIS7475
KU679146	E5	Pisum elatius	4086
KU679147	E5	Pisum elatius	4087
KU679148	E5	Pisum elatius	4085
KU679149	E5	Pisum elatius	4081
KU679150	E5	Pisum elatius	4084
KU679151	E5	Pisum elatius	VIR1
KU679152	E5	Pisum elatius	VIR3
KU679153	E5	Pisum elatius	VIR4
KU679154	E5	Pisum elatius	VIR5
KU679155	E5	Pisum elatius	VIR6
KU679156	E5	Pisum elatius	VIR13
KU679157	E5	Pisum elatius	VIR15
KU679158	E5	Pisum elatius	VIR17
KU679159	E5	Pisum elatius	VIR18
KU679160	E5	Pisum elatius	VIR19
KU679161	E5	Pisum elatius	VIR20
KU679162	E5	Pisum elatius	VIR21
KU679163	E5	Pisum elatius	VIR22
KU679164	E5	Pisum elatius	VIR23
KU679165	E5	Pisum elatius	VIR24
KU679166	E5	Pisum elatius	VIR25
KU679167	E5	Pisum elatius	VIR26
KU679168	E5	Pisum elatius	VIR28
KU679169	E5	Pisum elatius	39195
KU679170	E5	Pisum elatius	39196
KU679171	E5	Pisum elatius	39203
KU679172	E5	Pisum elatius	UPOL_Gaziantepe
KU679173	E5	Pisum elatius	UPOL_Antalya1
KU679174	E5	Pisum elatius	UPOL_Antalya2
KU679175	E5	Pisum elatius	UPOL_Anthalya3
KU679176	E5	Pisum elatius	UPOL_Cengiz
KU679177	E5	Pisum elatius	UPOL_Noravank
KU679178	E5	Pisum elatius	UPOL_Thermessos
KU679179	E5	Pisum elatius	UPOL_Bavor
KU679180	E5	Pisum elatius	UPOL_Derik
KU679181	E5	Pisum elatius	UPOL_Pinadere
KU679182	E5	Pisum elatius	UPOL_XaniaSor
KU679183	E5	Pisum elatius	UPOL_Yaki
KU679184	E5	Pisum elatius	UPOL_Garni
KU679185	E5	Pisum elatius	UPOL_Gurbuz
KU679186	E5	Pisum elatius	UPOL_Chakaten1
KU679187	E5	Pisum elatius	UPOL_Chakaten2
KU679188	E5	Pisum elatius	UPOL_Kebabcik
KU679189	E5	Pisum elatius	UPOL_Sultankoy
KU679190	E5	Pisum elatius	UPOL_Hisar
KU679191	E6	Pisum elatius	W6_10925
KU679192	E6	Pisum elatius	IG52542
KU679193	E6	Pisum elatius	IG52593
KU679194	E6	Pisum elatius	IS18913
KU679195	E6	Pisum elatius	IS18914
KU679196	E6	Pisum elatius	PIS1675
KU679197	E6	Pisum elatius	IG52517
KU679198	E6	Pisum elatius	IS18911
KU679199	E6	Pisum elatius	IG52524
KU679200	E6	Pisum elatius	PI344537
KU679201	E6	Pisum elatius	IG52595
KU679202	E6	Pisum elatius	IG52507
KU679203	E6	Pisum elatius	IS18912
KU679204	E6	Pisum elatius	IG52508
KU679205	E6	Pisum elatius	PI344006
KU679206	E6	Pisum elatius	PI344009
KU679207	E6	Pisum elatius	PI344013
KU679208	E6	Pisum elatius	PI344012
KU679209	E6	Pisum elatius	JI2538
KU679210	E6	Pisum elatius	JI1030
KU679211	E6	Pisum elatius	JI1087
KU679212	E6	Pisum elatius	AGG_3877
KU679213	E6	Pisum elatius	AGG_3732
KU679214	E6	Pisum elatius	AGG_3724
KU679215	E6	Pisum elatius	AGG_3874
KU679216	E6	Pisum elatius	W6-26112
KU679217	E6	Pisum elatius	IS18908
KU679218	E6	Pisum elatius	JI1089
KU679219	E6	Pisum elatius	JI2105
KU679220	E6	Pisum elatius	JI950
KU679286	E6	Pisum elatius	VIR7
KU679287	E6	Pisum elatius	VIR8
KU679288	E6	Pisum elatius	VIR9
KU679289	E6	Pisum elatius	VIR10
KU679290	E6	Pisum elatius	VIR11
KU679291	E6	Pisum elatius	VIR14
KU679292	E6	Pisum elatius	VIR16
KU679293	E6	Pisum elatius	E00162310
KU679294	E6	Pisum elatius	E00162316
KU679295	E6	Pisum elatius	E00162340
KU679296	E6	Pisum elatius	E00400274
KU679297	E6	Pisum elatius	E00162314
KU679298	E6	Pisum elatius	E00400303
KU679299	E6	Pisum elatius	E00400280
KU679300	E6	Pisum elatius	H0006052
KU679301	E6	Pisum elatius	H0002981
KU679302	E6	Pisum elatius	H0000784
KU679303	E6	Pisum elatius	H0000783
KU679304	E6	Pisum elatius	H0014383
KU679305	E6	Pisum elatius	H0014385
KU679306	E6	Pisum elatius	H0014386
KU679307	E6	Pisum elatius	H0014387
KU679308	E6	Pisum elatius	W1
KU679309	E6	Pisum elatius	W2
KU679310	E6	Pisum elatius	W43
KU679311	E6	Pisum elatius	W44
KU679312	E6	Pisum elatius	W45
KU679313	E6	Pisum elatius	UPOL_Elmali
KU678854	F1	Pisum fulvum	701
KU678855	F1	Pisum fulvum	708
KU678856	F1	Pisum fulvum	JI2473
KU678857	F1	Pisum fulvum	IS19261
KU678858	F1	Pisum fulvum	IS21628
KU678859	F1	Pisum fulvum	JI2203
KU678860	F1	Pisum fulvum	JI2511
KU678861	F1	Pisum fulvum	JI2515
KU678862	F1	Pisum fulvum	JI2517
KU678863	F1	Pisum fulvum	JI2518
KU678864	F1	Pisum fulvum	JI2519
KU678865	F1	Pisum fulvum	JI2520
KU678866	F1	Pisum fulvum	JI2522
KU678867	F1	Pisum fulvum	JI2523
KU678868	F1	Pisum fulvum	JI2524
KU678869	F1	Pisum fulvum	JI2525
KU678870	F1	Pisum fulvum	JI2526
KU678871	F1	Pisum fulvum	JI2529
KU678872	F1	Pisum fulvum	JI2530
KU678873	F1	Pisum fulvum	JI2531
KU678874	F1	Pisum fulvum	JI2533
KU678875	F1	Pisum fulvum	JI2535
KU678876	F1	Pisum fulvum	JI2536
KU678877	F1	Pisum fulvum	JI2540
KU678878	F1	Pisum fulvum	JI2541
KU678879	F1	Pisum fulvum	JI2542
KU678880	F1	Pisum fulvum	JI2544
KU678881	F1	Pisum fulvum	JI3216
KU678882	F1	Pisum fulvum	JI1796
KU678883	F1	Pisum fulvum	JI2470
KU678884	F1	Pisum fulvum	JI2472
KU678885	F1	Pisum fulvum	JI3214
KU678886	F1	Pisum fulvum	JI3215
KU678887	F1	Pisum fulvum	JI3240
KU678888	F1	Pisum fulvum	JI3245
KU678889	F1	Pisum fulvum	JI3250
KU678890	F1	Pisum fulvum	JI3264
KU678891	F1	Pisum fulvum	JI3268
KU678892	F1	Pisum fulvum	PI52496
KU678893	F1	Pisum fulvum	JI1007
KU678894	F1	Pisum fulvum	JI1008
KU678895	F1	Pisum fulvum	JI2206
KU678896	F1	Pisum fulvum	VIR6070
KU678897	F1	Pisum fulvum	JI1012
KU678898	F1	Pisum fulvum	L93
KU678899	F1	Pisum fulvum	PI560067
KU678900	F1	Pisum fulvum	PI595946
KU678901	F1	Pisum fulvum	PIS1665
KU678902	F1	Pisum fulvum	JI3249
KU678903	F1	Pisum fulvum	AGG_2239
KU678904	F1	Pisum fulvum	AGG_3733
KU678905	F1	Pisum fulvum	AGG_3739
KU678906	F1	Pisum fulvum	AGG_113
KU678907	F1	Pisum fulvum	AGG_3728
KU678908	F1	Pisum fulvum	AGG_3747
KU678909	F1	Pisum fulvum	AGG_1633
KU678910	F1	Pisum fulvum	AGG_3731
KU678911	F1	Pisum fulvum	AGG_1497
KU678912	F1	Pisum fulvum	AGG_3881
KU678913	F1	Pisum fulvum	AGG_114
KU678914	F1	Pisum fulvum	AGG_3730
KU678915	F1	Pisum fulvum	AGG_3727
KU678916	F1	Pisum fulvum	AGG_1496
KU678917	F1	Pisum fulvum	AGG_3740
KU678918	F1	Pisum fulvum	AGG_1723
KU678919	F1	Pisum fulvum	AGG_3738
KU678920	F1	Pisum fulvum	AGG_3723
KU678921	F1	Pisum fulvum	AGG_3729
KU678922	F1	Pisum fulvum	AGG_3746
KU678923	F1	Pisum fulvum	AGG_3748
KU678924	F1	Pisum fulvum	AGG_3736
KU678925	F1	Pisum fulvum	AGG_3879
KU678926	F1	Pisum fulvum	VIR6071
KU678927	F1	Pisum fulvum	WT301
KU678928	F1	Pisum fulvum	IS22701
KU678929	F1	Pisum fulvum	PI595951
KU678930	F1	Pisum fulvum	JI1392
KU678931	F1	Pisum fulvum	JI3218
KU678932	F1	Pisum fulvum	JI3222
KU678933	F1	Pisum fulvum	JI3251
KU678934	F1	Pisum fulvum	JI3265
KU678935	F1	Pisum fulvum	JI3267
KU678936	F1	Pisum fulvum	JI3493
KU678937	F1	Pisum fulvum	JI3499
KU678938	F1	Pisum fulvum	PI343955
KU678939	F1	Pisum fulvum	PI595944
KU678940	F1	Pisum fulvum	PI595945
KU678941	F1	Pisum fulvum	PI595953
KU678942	F1	Pisum fulvum	15046
KU678943	F1	Pisum fulvum	PIS5136
KU678944	F1	Pisum fulvum	JI1009
KU678945	F1	Pisum fulvum	PI531199
KU678946	F1	Pisum fulvum	PI595932
KU678947	F1	Pisum fulvum	PI595935
KU678948	F1	Pisum fulvum	PI595949
KU678949	F1	Pisum fulvum	PI595950
KU678950	F1	Pisum fulvum	702
KU678951	F1	Pisum fulvum	703
KU678952	F1	Pisum fulvum	706
KU678953	F1	Pisum fulvum	707
KU678954	F1	Pisum fulvum	IS22592
KU678955	F1	Pisum fulvum	IS22700
KU678956	F1	Pisum fulvum	IS23464
KU678957	F1	Pisum fulvum	JI1006
KU678958	F1	Pisum fulvum	JI1010
KU678959	F1	Pisum fulvum	JI2512
KU678960	F1	Pisum fulvum	JI2513
KU678961	F1	Pisum fulvum	JI2514
KU678962	F1	Pisum fulvum	JI2516
KU678963	F1	Pisum fulvum	JI2527
KU678964	F1	Pisum fulvum	JI2528
KU678965	F1	Pisum fulvum	JI2532
KU678966	F1	Pisum fulvum	JI2537
KU678967	F1	Pisum fulvum	JI3269
KU678968	F1	Pisum fulvum	L95
KU678969	F1	Pisum fulvum	L96
KU678970	F1	Pisum fulvum	PIS7608
KU678971	F1	Pisum fulvum	PIS1319
KU678972	F1	Pisum fulvum	PIS5133
KU678973	F1	Pisum fulvum	PIS5134
KU678974	F1	Pisum fulvum	PIS5135
KU678975	F1	Pisum fulvum	PIS5138
KU678976	F1	Pisum fulvum	PIS5139
KU678977	F1	Pisum fulvum	JI1011
KU678978	F1	Pisum fulvum	JI224
KU678979	F1	Pisum fulvum	AGG_3725
KU678980	F1	Pisum fulvum	AGG_1495
KU678981	F1	Pisum fulvum	AGG_3743
KU678982	F1	Pisum fulvum	AGG_3344
KU678983	F1	Pisum fulvum	AGG_3735
KU678984	F1	Pisum fulvum	AGG_1494
KU678985	F1	Pisum fulvum	AGG_3104
KU678986	F1	Pisum fulvum	AGG_3734
KU678987	F1	Pisum fulvum	AGG_1724
KU678988	F1	Pisum fulvum	AGG_3482
KU678989	F1	Pisum fulvum	AGG_3342
KU678990	F1	Pisum fulvum	AGG_3737
KU678991	F1	Pisum fulvum	AGG_3741
KU678992	F1	Pisum fulvum	AGG_3878
KU678993	F1	Pisum fulvum	AGG_3744
KU678994	F1	Pisum fulvum	AGG_3880
KU678995	F1	Pisum fulvum	AGG_3343
KU678996	F1	Pisum fulvum	AGG_3722
KU679104	E3	Pisum fulvum	IG112136
KU679221	E6	Pisum fulvum	JI2510
KU679222	E6	Pisum fulvum	JI2539
KU679223	E6	Pisum fulvum	VIR2523
KU679224	E6	Pisum fulvum	WL2140
KU679225	E6	Pisum fulvum	JI2521

## Sheet: DARTseq-samples
Accession number	Taxonomical status	STRUCTURE cluster	ITS ribotype	Genebank/ source-collector	in situ collected sample
JI2534	P. fulvum	F		JIC, UK
JI2528	P. fulvum	F	F-4	JIC, UK
JI2527	P. fulvum	F	F-4	JIC, UK
JI3268	P. fulvum	F	F-1	JIC, UK
JI2518	P. fulvum	F	F-1	JIC, UK
JI2473	P. fulvum	F	F-1	JIC, UK
IG112136	P. fulvum	F	F-4	ICARDA
JI2544	P. fulvum	F	F-1	JIC, UK
JI2523	P. fulvum	F	F-1	JIC, UK
PI595946	P. fulvum	F	F-1	USDA, Pullman
JI2573	P. fulvum	F		JIC, UK
JI2517	P. fulvum	F	F-1	JIC, UK
JI1010	P. fulvum	F	F-4	JIC, UK
JI1011	P. fulvum	F	F-4	JIC, UK
JI1006	P. fulvum	F	F-4	JIC, UK
JI1796	P. fulvum	F	F-1	JIC, UK
WL2140	P. fulvum	F	F-3	Novosibirsk/VIR- Russia
JI224	P. fulvum	F	F-4	JIC, UK
IG64207	P. elatius	Q1		ICARDA
IG140897	P. elatius	Q1	E-4	ICARDA
IS18914	P. elatius	Q1	E-13	Israeli genebank
IS24324	P. elatius	Q1	E-13	Israeli genebank
IS18912	P. elatius	Q1	E-24	Israeli genebank
IS18911	P. elatius	Q1	E-17	Israeli genebank
IS18915	P. elatius	Q1	E-12	Israeli genebank
IS18909	P. elatius	Q1		Israeli genebank
JI2724	P. elatius	Q1	E-12	JIC, UK
JI1074	P. elatius	Q1	E-4	JIC, UK
JI262	P. elatius	Q1		JIC, UK
PI343975	P. elatius	Q1		USDA, Pullman
PI360059	P. elatius	Q1		USDA, Pullman
PI343974	P. elatius	Q1		USDA, Pullman
PI639955	P. elatius	Q1		USDA, Pullman
PI343973	P. elatius	Q1		USDA, Pullman
PI360057	P. elatius	Q1		USDA, Pullman
PI343977	P. elatius	Q1		USDA, Pullman
PI343976	P. elatius	Q1		USDA, Pullman
UP_Hu2	P. elatius	Q2	E-21	Hungary	in situ collected
UP_Serb	P. elatius	Q2	E-5	Serbia	in situ collected
UP-Hu1	P. elatius	Q2	E-21	Hungary	in situ collected
IG52414	P. elatius	Q2	E-14	ICARDA
IG52503	P. elatius	Q2	E-12	ICARDA
PIS7475	P. elatius	Q2	E-22	IPK, Germany
PIS2850	P. elatius	Q2		IPK, Germany
PIS2845	P. elatius	Q2	E-13	IPK, Germany
PIS2844	P. elatius	Q2	E-13	IPK, Germany
PIS7388	P. elatius	Q2	unique	IPK, Germany
PIS2853	P. elatius	Q2	E-21	IPK, Germany
JI3558	P. elatius	Q2	E-16	JIC, UK
JI3557	P. elatius	Q2	E-16	JIC, UK
JI3553	P. elatius	Q2	E-8	JIC, UK
JI3533	P. elatius	Q2		JIC, UK
JI1095	P. elatius	Q2	unique	JIC, UK
JI1092	P. elatius	Q2		JIC, UK
PI344006	P. elatius	Q2	E-12	USDA, Pullman
PI560058	P. elatius	Q2		USDA, Pullman
PI344011	P. elatius	Q2	E-12	USDA, Pullman
PI344539	P. elatius	Q2		USDA, Pullman
PI344538	P. elatius	Q2		USDA, Pullman
PI344004	P. elatius	Q2		USDA, Pullman
IG52565_1	P. elatius	Q3	unique	ICARDA
IG52496	P. elatius	Q3		ICARDA
IG64350	P. elatius	Q3	unique	ICARDA
IG1197994	P. elatius	Q3		ICARDA
PIS1675	P. elatius	Q3	E-13	IPK, Germany
IS18908	P. elatius	Q3	E-6	Israeli genebank
IS22287	P. elatius	Q3	E-12	Israeli genebank
IS24337	P. elatius	Q3	E-14	Israeli genebank
IS19864	P. elatius	Q3	E-13	Israeli genebank
PI344537	P. elatius	Q3	unique	USDA, Pullman
PI343999	P. elatius	Q3		USDA, Pullman
PI639966	P. elatius	Q3		USDA, Pullman
PI560069	P. elatius	Q3		USDA, Pullman
L100	P. elatius	Q3	E-16	Novosibirsk/VIR- Russia
714	P. elatius	Q3	E-2	Novosibirsk/VIR- Russia
UP_Arm1	P. elatius	Q4		Armenia	in situ collected
UP_Arm2	P. elatius	Q4		Armenia	in situ collected
UP_Arm3	P. elatius	Q4		Armenia	in situ collected
UP-Tur1	P. elatius	Q4		Turkey	in situ collected
UP_Cau	P. elatius	Q4		Russia	in situ collected
UP_Tur2	P. elatius	Q4		Turkey	in situ collected
T14-10	P. elatius	Q4		Turkey	in situ collected
IG140562	P. elatius	Q4	E-1	ICARDA
IG52442_1	P. elatius	Q4	unique	ICARDA
IG52520	P. elatius	Q4	E-19	ICARDA
IG52507	P. elatius	Q4	E-14	ICARDA
IG52532	P. elatius	Q4	unique	ICARDA
IG52508	P. elatius	Q4	E-23	ICARDA
IG52459	P. elatius	Q4	E-12	ICARDA
IG141436	P. elatius	Q4	E-1	ICARDA
IG52518	P. elatius	Q4	E-5	ICARDA
IG52504	P. elatius	Q4		ICARDA
IG140971	P. elatius	Q4	E-1	ICARDA
IG52595	P. elatius	Q4	E-14	ICARDA
IG52596	P. elatius	Q4	E-12	ICARDA
IS19256	P. elatius	Q4		Israeli genebank
JI2629	P. elatius	Q4	E-13	JIC, UK
JI2559	P. elatius	Q4		JIC, UK
JI3271	P. elatius	Q4	E-1	JIC, UK
JI1030	P. elatius	Q4	E-5	JIC, UK
JI1853	P. elatius	Q4		JIC, UK
JI3511	P. elatius	Q4		JIC, UK
JI1089	P. elatius	Q4	E-6	JIC, UK
JI2201	P. elatius	Q4		JIC, UK
JI2546	P. elatius	Q4	unique	JIC, UK
JI1075	P. elatius	Q4		JIC, UK
JI1087	P. elatius	Q4	E-4	JIC, UK
JI2105	P. elatius	Q4	E-6	JIC, UK
W6-26112	P. elatius	Q4	E-11	USDA, Pullman
W6-19256	P. elatius	Q4		USDA, Pullman
PI343994	P. elatius	Q4		USDA, Pullman
PI343992	P. elatius	Q4		USDA, Pullman
PI343979	P. elatius	Q4		USDA, Pullman
721	P. elatius	Q4	E-24	Novosibirsk/VIR- Russia
722	P. elatius	Q4	E-4	Novosibirsk/VIR- Russia
P016	P. elatius	Q4	E-1	Novosibirsk/VIR- Russia
P017	P. elatius	Q4	E-5	Novosibirsk/VIR- Russia
P014	P. elatius	Q4	E-5	Novosibirsk/VIR- Russia
T15-4	P. elatius	Q5	E-1	Turkey	in situ collected
T15-10	P. elatius	Q5		Turkey	in situ collected
T14-9	P. elatius	Q5		Turkey	in situ collected
T15-1	P. elatius	Q5		Turkey	in situ collected
T14-2	P. elatius	Q5		Turkey	in situ collected
T14-7	P. elatius	Q5	E-1	Turkey	in situ collected
T15-2	P. elatius	Q5		Turkey	in situ collected
T15-9	P. elatius	Q5		Turkey	in situ collected
T14-8	P. elatius	Q5		Turkey	in situ collected
T15-8	P. elatius	Q5	E-1	Turkey	in situ collected
T14-6	P. elatius	Q5		Turkey	in situ collected
T15-7	P. elatius	Q5		Turkey	in situ collected
T14-5	P. elatius	Q5		Turkey	in situ collected
T15-6	P. elatius	Q5	E-1	Turkey	in situ collected
T14-3	P. elatius	Q5		Turkey	in situ collected
T15-5	P. elatius	Q5		Turkey	in situ collected
T14-4	P. elatius	Q5		Turkey	in situ collected
T15-3	P. elatius	Q5		Turkey	in situ collected
T15-11	P. elatius	Q5	E-1	Turkey	in situ collected
IG111992	P. elatius	Q5		ICARDA
IG108291	P. elatius	Q5	E-7	ICARDA
IG52443	P. elatius	Q5	E-13	ICARDA
IG52517	P. elatius	Q5	E-17	ICARDA
JI1794	P. elatius	Q5	E-13	JIC, UK
JI241	P. elatius	Q5	unique	JIC, UK
JI261	P. elatius	Q5	E-3	JIC, UK
JI2538	P. elatius	Q5	E-4	JIC, UK
JI3276	P. elatius	Q5		JIC, UK
W6 2101	P. elatius	Q5	E-11	USDA, Pullman
W6 26127	P. elatius	Q5	E-10	USDA, Pullman
W6 2107	P. elatius	Q5	E-11	USDA, Pullman
W6 26109	P. elatius	Q5	E-10	USDA, Pullman
PI344001	P. elatius	Q5		USDA, Pullman
PI639960	P. elatius	Q5		USDA, Pullman
PI343978	P. elatius	Q5		USDA, Pullman
PI639959	P. elatius	Q5		USDA, Pullman
PI344537	P. elatius	Q5	unique	USDA, Pullman
PI639961	P. elatius	Q5		USDA, Pullman
W6 2044	P. elatius	Q5		USDA, Pullman
PI344002	P. elatius	Q5		USDA, Pullman
PI639957	P. elatius	Q5		USDA, Pullman
711	P. elatius	Q5	E-8	Novosibirsk/VIR- Russia
P013	P. elatius	Q5	E-3	Novosibirsk/VIR- Russia
